# Supplementary material for: An invasion front gene expression signature for higher-risk patient selection in stage IIA MSS colon cancer
Source: Front Oncol. 2024 Apr 19;14:1367231. doi: 10.3389/fonc.2024.1367231 (PMC11066151; doi:10.3389/fonc.2024.1367231)
Supplement: Supplementary file 2 [file Table_1.xlsx]

## Sheet: Info
Supplemental Table 1: LIMMA's top tables for differentially expressed genes between "early relapse" and "no relapse" groups.
Bulk-to_table: the top table from bulk tumor profiles.
Invasion_front-top_table: the top table from invasion front profiles.

## Sheet: Bulk-top_table
ID	logFC	AveExpr	t	P.Value	adj.P.Val	B
C20orf85	0.484184	3.91683	4.58501	3.79898e-05	0.999933	-1.48655
ALS2CL	0.475471	4.05309	4.10575	0.000173797	0.999933	-2.00419
RPL32P35	0.400942	3.0563	4.02199	0.000225392	0.999933	-2.09441
POU1F1	0.364637	2.98776	3.88643	0.00034184	0.999933	-2.23997
DUSP28	0.447618	2.91271	3.83713	0.000397214	0.999933	-2.29273
APOD	1.02909	6.01401	3.81449	0.000425454	0.999933	-2.31691
SIX3-AS1	0.41389	3.49992	3.70167	0.000597625	0.999933	-2.43702
UMAD1	0.548457	4.32066	3.66798	0.000660917	0.999933	-2.47274
KLF3-AS1	0.448207	2.45078	3.61834	0.000766038	0.999933	-2.52523
ZNF254	0.445648	7.4295	3.61517	0.000773267	0.999933	-2.52857
MTATP6P14	0.314838	2.16524	3.58758	0.000839038	0.999933	-2.55766
MTND4P11	0.395841	1.76061	3.55917	0.000912369	0.999933	-2.58756
AMPH	0.342587	3.43499	3.48465	0.00113502	0.999933	-2.66566
PPY2P	0.276951	4.79317	3.47863	0.00115513	0.999933	-2.67195
ALDOC	0.276863	5.25529	3.42322	0.00135677	0.999933	-2.72968
OR5AL2P	0.270833	1.68357	3.41464	0.00139084	0.999933	-2.7386
CCNB1IP1	0.418523	1.99054	3.39181	0.00148556	0.999933	-2.76228
ZNF624	0.293336	2.90783	3.36325	0.00161268	0.999933	-2.79183
TMEM212-AS1	0.304724	2.70088	3.34448	0.00170183	0.999933	-2.81122
TMEM190	0.239161	5.56721	3.27528	0.00207261	0.999933	-2.88234
MROH2B	0.377142	2.41973	3.27122	0.00209662	0.999933	-2.8865
TMC7	0.441434	2.35141	3.26815	0.00211492	0.999933	-2.88964
OPHN1	0.472873	3.50319	3.25137	0.00221771	0.999933	-2.90679
CLDN4	0.485602	5.66597	3.25083	0.00222111	0.999933	-2.90735
MLIP-IT1	0.303756	2.6373	3.24173	0.00227884	0.999933	-2.91663
COL5A1	0.411253	4.74713	3.23811	0.00230226	0.999933	-2.92033
MBLAC2	0.283917	3.53206	3.23644	0.00231313	0.999933	-2.92203
TTC7B	0.415019	3.56515	3.2323	0.00234027	0.999933	-2.92625
MAGEA5P	0.269135	4.78387	3.23176	0.0023438	0.999933	-2.9268
IRAK4	0.392689	2.61374	3.22708	0.00237487	0.999933	-2.93156
LY6G6C	0.479124	3.42734	3.20855	0.00250186	0.999933	-2.95042
CTF2P	0.358164	3.62131	3.19529	0.00259661	0.999933	-2.96388
GTF2IP3	0.304722	3.19621	3.19042	0.00263224	0.999933	-2.96882
FAM229B	0.317996	2.94687	3.16324	0.00283984	0.999933	-2.99633
ST6GAL2	1.08601	4.20625	3.15719	0.00288808	0.999933	-3.00244
GC	0.29037	2.31242	3.14587	0.00298051	0.999933	-3.01387
NR2F6	0.317455	4.70455	3.14018	0.00302799	0.999933	-3.0196
SNORD116-1	0.416822	1.91168	3.13525	0.0030697	0.999933	-3.02457
VIPR1	0.351944	5.25342	3.12885	0.00312468	0.999933	-3.03101
ZNF662	0.334524	4.20799	3.11948	0.00320688	0.999933	-3.04043
CD81-AS1	0.31195	4.6587	3.10867	0.00330419	0.999933	-3.05129
ZNF679	0.422297	3.89031	3.10474	0.0033403	0.999933	-3.05524
CYB5RL	0.345722	4.23945	3.09562	0.00342542	0.999933	-3.06438
TBC1D7	0.503505	2.34318	3.09383	0.00344232	0.999933	-3.06616
KATNBL1P1	0.307761	2.93097	3.08071	0.00356896	0.999933	-3.07929
CCL7	0.271172	4.69853	3.07548	0.00362063	0.999933	-3.08451
GRM4	0.273652	4.24774	3.06564	0.00371983	0.999933	-3.09434
LRRC63	0.260984	1.58282	3.06532	0.00372312	0.999933	-3.09466
BLNK	0.459542	4.51235	3.06275	0.00374941	0.999933	-3.09722
C1orf105	0.336379	2.15681	3.06254	0.00375164	0.999933	-3.09744
GSTA8P	0.298677	3.19254	3.05278	0.0038533	0.999933	-3.10716
GPALPP1	0.383334	3.55722	3.04876	0.00389594	0.999933	-3.11116
UNC5A	0.282519	3.87304	3.04047	0.00398533	0.999933	-3.11941
DUX4L12	0.264178	6.08922	3.02924	0.00410931	0.999933	-3.13056
IDH3G	0.358047	5.65055	3.02693	0.00413535	0.999933	-3.13286
RIDA	0.3661	3.66621	3.02584	0.00414764	0.999933	-3.13394
DIPK1A	0.439955	4.05533	3.02549	0.00415154	0.999933	-3.13428
MYO15B	0.330939	4.68465	3.02019	0.00421195	0.999933	-3.13953
TMEM150B	0.390047	3.62284	3.01803	0.00423683	0.999933	-3.14168
TMEM97P2	0.361295	4.2114	3.01789	0.00423842	0.999933	-3.14181
CLCN4	0.277443	3.93854	3.01004	0.00432993	0.999933	-3.14959
RFX2	0.288596	5.61424	3.00431	0.00439782	0.999933	-3.15525
NTM	0.378779	2.42695	3.00069	0.00444126	0.999933	-3.15883
DIRC1	0.277841	5.5202	3	0.00444969	0.999933	-3.15952
EOLA2-DT	0.279255	6.85215	2.99889	0.0044631	0.999933	-3.16062
CYYR1	0.376287	4.07714	2.99869	0.00446545	0.999933	-3.16081
TLR2	0.303206	2.88262	2.99824	0.00447098	0.999933	-3.16126
BIN1	0.311284	5.57633	2.99071	0.00456312	0.999933	-3.16869
SORL1	0.310335	2.68983	2.98542	0.00462907	0.999933	-3.17391
NOX1	0.675056	4.34412	2.97848	0.00471679	0.999933	-3.18075
NCRNA00250	0.362038	2.914	2.97692	0.00473672	0.999933	-3.18229
VN1R80P	0.447357	4.07467	2.95434	0.00503427	0.999933	-3.20448
HBB	0.602693	4.3725	2.94872	0.00511102	0.999933	-3.21
BORA	0.255302	2.95924	2.94322	0.00518708	0.999933	-3.21538
ZNF725P	0.244917	6.08236	2.942	0.0052041	0.999933	-3.21657
RPS2P39	0.265654	3.77253	2.93497	0.0053034	0.999933	-3.22346
EPB41L4B	0.363372	4.83338	2.93299	0.00533158	0.999933	-3.2254
HAX1	0.308912	5.24311	2.93194	0.00534662	0.999933	-3.22642
FUT2	0.479979	4.04582	2.93129	0.00535599	0.999933	-3.22706
TOX3	0.548163	5.0445	2.9255	0.00543969	0.999933	-3.23271
SNORD96B	0.256562	4.39283	2.91788	0.00555191	0.999933	-3.24016
BNIP3P37	0.277192	4.5536	2.9073	0.00571107	0.999933	-3.25047
BTG4P1	0.251897	5.55724	2.90099	0.00580808	0.999933	-3.25661
TP53TG3HP	0.324527	3.42633	2.9005	0.00581565	0.999933	-3.25708
IGKV1-35	0.299492	3.1996	2.88994	0.00598173	0.999933	-3.26736
PSMC1P13	0.308252	1.61867	2.88727	0.00602425	0.999933	-3.26994
CHGA	0.295385	3.00452	2.87236	0.00626779	0.999933	-3.2844
ULK1	0.302266	4.7177	2.87156	0.00628111	0.999933	-3.28517
SNORD27	0.211296	1.49033	2.87077	0.00629433	0.999933	-3.28594
PKD1L1	0.326758	2.57611	2.87019	0.00630401	0.999933	-3.2865
MTRF1	0.415886	3.29951	2.86823	0.00633689	0.999933	-3.2884
ZSWIM5P3	0.339158	3.67861	2.85771	0.0065159	0.999933	-3.29856
GEM	0.335646	5.52612	2.85601	0.00654524	0.999933	-3.3002
ZNF433	0.395082	2.23239	2.85596	0.00654624	0.999933	-3.30026
EBI3	0.31106	2.959	2.85527	0.00655817	0.999933	-3.30092
SPIN2B	0.23083	5.8215	2.85155	0.00662293	0.999933	-3.30451
CEACAMP9	0.258394	3.41188	2.84909	0.00666608	0.999933	-3.30688
RPS3AP40	0.293618	3.02662	2.83389	0.00693904	0.999933	-3.32153
FBXO2	0.220136	6.22532	2.83136	0.0069853	0.999933	-3.32395
BSPRY	0.29418	4.92504	2.82558	0.0070924	0.999933	-3.32951
ABHD12	0.275411	5.33554	2.8184	0.00722769	0.999933	-3.3364
AK6P1	0.268166	3.81447	2.80853	0.00741738	0.999933	-3.34586
CLYBL	0.31624	3.74007	2.80396	0.0075066	0.999933	-3.35023
SMIM2	0.296052	3.22481	2.80133	0.00755863	0.999933	-3.35275
LEP	0.304017	4.08036	2.80003	0.00758425	0.999933	-3.35399
TP53I3	0.220411	5.86243	2.79563	0.00767227	0.999933	-3.3582
ZNF681	0.395824	6.16251	2.79419	0.00770119	0.999933	-3.35957
KIAA1549L	0.255242	4.80176	2.78635	0.00786053	0.999933	-3.36705
ABALON	0.366904	3.37181	2.78615	0.00786462	0.999933	-3.36724
MPV17	0.469284	5.20815	2.7836	0.00791711	0.999933	-3.36967
ENPP7P4	0.27687	3.26618	2.77939	0.00800455	0.999933	-3.37368
LONRF2P2	0.306332	6.10633	2.77838	0.00802582	0.999933	-3.37465
SCARNA15	0.309092	2.2034	2.77381	0.00812178	0.999933	-3.37899
LDB3	0.290329	4.267	2.77067	0.0081885	0.999933	-3.38198
MYOC	0.347232	1.92117	2.76596	0.00828954	0.999933	-3.38646
PCYT1B	0.251971	2.35772	2.76532	0.00830344	0.999933	-3.38707
CDHR1	0.912232	4.47196	2.76217	0.00837158	0.999933	-3.39006
COL10A1	0.53955	4.28172	2.75952	0.00842955	0.999933	-3.39258
CDH9	0.290691	2.25172	2.75637	0.00849876	0.999933	-3.39556
CADM3	0.244316	3.49878	2.75481	0.00853311	0.999933	-3.39704
CLCN6	0.217963	5.54341	2.75179	0.00860041	0.999933	-3.3999
UPK1B	0.273368	3.11743	2.7483	0.00867852	0.999933	-3.40321
NPEPL1	0.318098	5.3699	2.74754	0.00869557	0.999933	-3.40392
MEST	0.362094	4.81112	2.74668	0.00871504	0.999933	-3.40474
DHRS12	0.391007	3.41301	2.74565	0.00873839	0.999933	-3.40572
GAS2	0.325828	4.43889	2.74534	0.0087453	0.999933	-3.40601
TBL1Y	0.278705	2.83853	2.74511	0.00875045	0.999933	-3.40622
FN3KRP	0.27298	6.20163	2.74441	0.00876633	0.999933	-3.40688
IGHV3OR16-13	0.328357	5.18718	2.74223	0.00881606	0.999933	-3.40895
MTND3P20	0.3025	2.53022	2.73535	0.00897434	0.999933	-3.41545
DCPS	0.238082	4.43165	2.73462	0.00899128	0.999933	-3.41614
PRKCI	0.382513	3.27188	2.72874	0.00912902	0.999933	-3.42169
RASA4CP	0.211786	5.10917	2.72632	0.00918621	0.999933	-3.42397
MTND4P21	0.268576	1.84923	2.7246	0.00922698	0.999933	-3.42559
ARFRP1	0.286888	5.97309	2.72388	0.00924432	0.999933	-3.42628
KIF7	0.329721	4.09109	2.72259	0.00927492	0.999933	-3.42748
TMEM176A	0.635109	5.29767	2.72162	0.00929829	0.999933	-3.4284
TBX18-AS1	0.221197	1.59111	2.71979	0.00934225	0.999933	-3.43013
KCNE1	0.321071	2.54039	2.71956	0.00934772	0.999933	-3.43034
NDFIP2	0.403726	6.91677	2.71757	0.00939582	0.999933	-3.43221
ASCL2	0.262928	4.8473	2.71612	0.0094311	0.999933	-3.43358
COMMD3-BMI1	0.306334	2.01749	2.71163	0.00954065	0.999933	-3.4378
ATP11A	0.445096	3.50653	2.70836	0.00962127	0.999933	-3.44088
SHISA4	0.315519	3.89795	2.70519	0.0097	0.999933	-3.44385
RABL2A	0.339241	4.13502	2.70502	0.00970424	0.999933	-3.44401
ZNF527	0.231604	2.33919	2.70406	0.00972819	0.999933	-3.44491
RRM2P3	0.227791	6.25422	2.70258	0.0097653	0.999933	-3.4463
FLJ33534	0.273087	4.80709	2.70227	0.00977313	0.999933	-3.4466
PCDH20	0.365739	4.58996	2.69748	0.00989396	0.999933	-3.45109
PSMD10P2	-0.242651	3.03988	-2.70501	0.00970442	0.999933	-3.44402
FARSA-AS1	-0.238688	2.86648	-2.71214	0.00952818	0.999933	-3.43732
GBP1	-0.61626	6.41557	-2.72461	0.00922675	0.999933	-3.42558
RPS20P20	-0.288267	3.52078	-2.72567	0.00920173	0.999933	-3.42459
KCNJ2-AS1	-0.295722	4.27404	-2.72868	0.00913049	0.999933	-3.42175
RPS4XP4	-0.273672	2.38384	-2.7417	0.00882814	0.999933	-3.40945
UBD	-1.06544	8.00505	-2.75168	0.00860281	0.999933	-3.40001
SNORD7	-0.654064	4.28729	-2.75326	0.00856749	0.999933	-3.3985
RPL12P49	-0.305057	3.44832	-2.76654	0.00827694	0.999933	-3.3859
CD3D	-0.562471	4.40773	-2.77046	0.00819304	0.999933	-3.38218
CHCHD2P6	-0.340533	4.20153	-2.77099	0.0081818	0.999933	-3.38168
PHKA1P1	-0.308545	6.0685	-2.7728	0.00814329	0.999933	-3.37996
OR1I1	-0.292685	2.32207	-2.77553	0.00808548	0.999933	-3.37736
CLCN3P1	-0.419586	4.74476	-2.78745	0.00783806	0.999933	-3.36601
RPL6P25	-0.279762	4.61469	-2.7917	0.00775142	0.999933	-3.36195
ELFN1-AS1	-0.651338	5.16317	-2.79215	0.00774233	0.999933	-3.36152
SFPQP1	-0.268002	2.10697	-2.79594	0.00766597	0.999933	-3.3579
MORC2	-0.258987	2.96604	-2.80417	0.00750254	0.999933	-3.35003
TMEM39B	-0.296984	4.15647	-2.80843	0.0074192	0.999933	-3.34595
OR6Q1	-0.316141	3.55288	-2.81578	0.00727757	0.999933	-3.33892
EMX2	-0.282922	3.46883	-2.84101	0.00680994	0.999933	-3.31467
PLAAT4	-0.472506	6.55229	-2.87507	0.00622284	0.999933	-3.28177
ATG2B	-0.36434	4.32615	-2.8784	0.00616801	0.999933	-3.27854
CACYBP	-0.577982	4.46804	-2.88278	0.00609672	0.999933	-3.2743
EI24P1	-0.233202	2.73922	-2.89004	0.00598014	0.999933	-3.26726
SLC4A10	-0.273727	3.08272	-2.89145	0.00595763	0.999933	-3.26588
RPL7P49	-0.478947	2.83481	-2.91992	0.00552169	0.999933	-3.23817
HAGLR	-1.01689	6.07651	-2.92026	0.00551662	0.999933	-3.23783
TESPA1	-0.347949	3.51645	-2.93425	0.0053136	0.999933	-3.22416
FAM153CP	-0.293392	3.27321	-2.93787	0.00526222	0.999933	-3.22062
FLII	-0.436049	5.11762	-2.95076	0.00508307	0.999933	-3.208
RPS26P49	-0.305732	3.60861	-2.96322	0.00491521	0.999933	-3.19576
C3orf22	-0.328999	3.22333	-2.98334	0.00465517	0.999933	-3.17596
GBP5	-0.663609	4.01765	-2.99782	0.00447605	0.999933	-3.16167
GSKIP	-0.545801	5.50528	-3.00085	0.00443944	0.999933	-3.15868
DMKN	-0.966186	5.80195	-3.02043	0.00420926	0.999933	-3.1393
HIGD1AP18	-0.32976	3.19795	-3.0271	0.00413346	0.999933	-3.13269
SNORD6	-0.392284	6.22615	-3.03177	0.00408112	0.999933	-3.12805
CCDC144A	-0.310402	1.89852	-3.03201	0.00407841	0.999933	-3.12781
OR8S21P	-0.284454	3.243	-3.04147	0.00397442	0.999933	-3.11841
GBA2	-0.277492	4.47375	-3.05675	0.0038116	0.999933	-3.1032
IRF1	-0.738496	4.55266	-3.05748	0.00380407	0.999933	-3.10248
MUC2	-1.44181	7.82033	-3.06094	0.00376809	0.999933	-3.09903
DDX39BP2	-0.316474	2.96203	-3.06213	0.00375582	0.999933	-3.09784
SBSPON	-0.524035	3.65432	-3.07574	0.00361807	0.999933	-3.08426
HEATR3	-0.30903	3.72495	-3.11326	0.00326257	0.999933	-3.04668
TRIM36-IT1	-0.407229	3.0053	-3.17411	0.00275502	0.999933	-2.98534
PP12613	-0.319245	2.31355	-3.17668	0.00273533	0.999933	-2.98274
PLIN1	-0.381124	4.97055	-3.20126	0.00255355	0.999933	-2.95782
RPL36AP15	-0.330584	4.03945	-3.21735	0.00244079	0.999933	-2.94147
CABIN1	-0.310359	6.53395	-3.33788	0.00173427	0.999933	-2.81802
TACR3	-0.270838	1.8472	-3.42232	0.00136029	0.999933	-2.73062
HOMER2	-0.386835	4.47209	-3.48854	0.00112221	0.999933	-2.66159
LMLN-AS1	-0.423948	4.55088	-3.63821	0.000722157	0.999933	-2.50423
CXCL9	-1.56099	5.49524	-4.00274	0.000239201	0.999933	-2.11512

## Sheet: Invasion_front-top_table
ID	logFC	AveExpr	t	P.Value	adj.P.Val	B
OR7D4	0.438344	4.72653	4.88528	1.7567e-05	0.326889	0.0430821
VCAN	1.02284	5.16693	4.80243	2.28092e-05	0.326889	-0.0791918
OLR1	0.592624	4.07163	4.59431	4.37812e-05	0.418301	-0.387409
SLC35E2B	0.604186	4.56296	4.48896	6.0751e-05	0.435326	-0.543783
CNTN3	0.424267	2.19572	4.30107	0.000108445	0.621671	-0.822804
APOD	1.25004	6.33267	4.16227	0.00016565	0.624217	-1.02866
HCG11	0.510005	3.24739	4.06291	0.000223756	0.624217	-1.17569
POLR1D	0.47768	8.2065	4.03433	0.000243866	0.624217	-1.21791
MTND2P26	0.442723	1.54523	4.01131	0.000261333	0.624217	-1.25189
DUXAP8	0.618919	6.76256	3.96954	0.000296191	0.65041	-1.31348
PPP1CC	0.732728	4.62317	3.91786	0.000345601	0.65041	-1.38954
SLC35D1	0.455765	3.79906	3.88396	0.000382265	0.65041	-1.43935
COX7B	0.827164	5.93913	3.84154	0.000433486	0.65041	-1.50157
ZNF585A	0.322756	4.65943	3.82914	0.000449677	0.65041	-1.51973
ANKEF1	0.536125	2.37135	3.82603	0.000453832	0.65041	-1.52429
ARMCX7P	0.336779	5.91003	3.79196	0.000501808	0.659419	-1.57413
YWHAB	0.522342	6.08974	3.77934	0.000520782	0.659419	-1.59255
PMPCA	0.329383	1.87447	3.73168	0.000598955	0.678664	-1.66207
TTC8	0.406208	4.14929	3.72433	0.000611979	0.678664	-1.67277
SLC26A3	0.820107	5.27645	3.71683	0.000625563	0.678664	-1.6837
KCNAB3	0.424502	3.29335	3.66489	0.000727819	0.693626	-1.75914
CLDN19	0.297205	5.01058	3.66235	0.000733228	0.693626	-1.76283
POGLUT2	0.437121	3.05972	3.66221	0.000733528	0.693626	-1.76304
AGMAT	0.563457	4.70152	3.65144	0.000756833	0.693626	-1.77864
PRKAR1A	0.51612	5.04173	3.62262	0.000822778	0.693626	-1.82035
CLDN1	0.85321	5.35137	3.57598	0.000941386	0.746724	-1.88768
CDC14B	0.518953	2.6069	3.54116	0.00104049	0.746724	-1.9378
A1CF	0.743975	3.22628	3.53937	0.00104583	0.746724	-1.94036
SLC35E2A	0.415865	5.35608	3.53137	0.00107011	0.746724	-1.95186
UQCRHP4	0.280159	3.47207	3.52761	0.00108169	0.746724	-1.95725
SNAPC3	0.441453	4.98185	3.52643	0.00108536	0.746724	-1.95895
KCNC1	0.419993	3.24251	3.51755	0.00111327	0.746724	-1.97168
METTL6	0.417323	1.78693	3.51538	0.00112023	0.746724	-1.9748
TET3	0.348645	2.94873	3.48345	0.00122713	0.765979	-2.02052
MKKS	0.546301	2.40086	3.48136	0.00123444	0.765979	-2.0235
RANBP2	0.447316	4.21393	3.47528	0.00125601	0.765979	-2.0322
MACC1	0.83663	3.30048	3.45202	0.00134186	0.788541	-2.0654
RUBCNL	0.473486	2.40791	3.43062	0.00142583	0.791414	-2.0959
DUSP1	0.628323	4.21951	3.42585	0.0014452	0.791414	-2.10268
DUXAP10	0.603899	6.88159	3.42553	0.00144651	0.791414	-2.10314
BLZF1	0.572724	3.63069	3.41775	0.00147869	0.791414	-2.1142
RPS3P7	0.399806	4.97247	3.40868	0.00151708	0.791414	-2.12709
TBC1D23	0.445693	3.52035	3.39153	0.00159228	0.791414	-2.15143
SERINC2	0.579192	4.33384	3.38386	0.00162702	0.791414	-2.16229
C6orf47-AS1	0.35835	4.21916	3.37724	0.00165762	0.791414	-2.17167
TTC41P	0.388373	3.05545	3.36233	0.00172854	0.791414	-2.19276
SEC22A	0.356566	2.6595	3.34839	0.00179746	0.791414	-2.21246
CAMK2N1	0.754989	8.19082	3.33022	0.00189128	0.791414	-2.23809
FRG1	0.554397	4.99943	3.32689	0.00190893	0.791414	-2.24278
CDC16	0.43593	4.44247	3.32429	0.00192284	0.791414	-2.24643
SLC6A8	0.340587	4.81806	3.32118	0.00193966	0.791414	-2.25082
PLAG1	0.49551	2.80391	3.30583	0.0020245	0.791414	-2.27241
UBE2FP3	0.335254	1.7642	3.30421	0.00203364	0.791414	-2.27468
LSMEM1	0.654856	4.5034	3.30179	0.00204738	0.791414	-2.27808
UBE2A	0.767002	6.25698	3.29921	0.00206219	0.791414	-2.28171
SANBR	0.471923	3.11009	3.29785	0.00206998	0.791414	-2.28361
STX19	0.476857	3.1545	3.2977	0.00207083	0.791414	-2.28382
DSCR4	0.335186	1.99964	3.27856	0.00218403	0.808243	-2.31067
MTIF3	0.562622	5.15601	3.27625	0.00219806	0.808243	-2.3139
DRAM2	0.420207	3.59216	3.27603	0.00219945	0.808243	-2.31422
DNM1P31	0.26287	4.66746	3.26584	0.0022625	0.820887	-2.32848
NUDT4	0.659272	6.93433	3.23463	0.00246646	0.830018	-2.37206
CAPN2	0.465407	5.33283	3.22792	0.00251254	0.830018	-2.38141
TADA2A	0.4017	2.62718	3.22495	0.00253323	0.830018	-2.38555
PHACTR3	0.268166	4.9128	3.21838	0.00257946	0.830018	-2.39469
ZNG1B	0.484646	4.69226	3.18099	0.0028584	0.830018	-2.44659
MSL1	0.437146	5.48952	3.17921	0.00287241	0.830018	-2.44906
TMED10P2	0.255634	1.71273	3.1725	0.00292568	0.830018	-2.45835
ST6GAL2	1.12837	4.63427	3.17225	0.00292761	0.830018	-2.45868
NDFIP2	0.493465	6.82433	3.1721	0.00292884	0.830018	-2.45889
CRYL1	0.737214	5.96889	3.16909	0.00295309	0.830018	-2.46306
TUBBP6	0.386648	2.65983	3.16824	0.00295995	0.830018	-2.46424
ANXA3	0.498928	4.09011	3.16175	0.00301291	0.830018	-2.47321
UBE2H	0.460691	8.53382	3.16153	0.00301466	0.830018	-2.4735
NDNF	0.433027	4.62806	3.15442	0.00307381	0.830018	-2.48333
ETV6	0.352535	4.48049	3.15375	0.00307942	0.830018	-2.48425
EPCAM-DT	0.414025	5.06939	3.15109	0.00310182	0.830018	-2.48792
RPL13P12	0.31262	4.96376	3.14805	0.00312765	0.830018	-2.49211
HDHD3	0.313825	4.74421	3.14429	0.00315984	0.830018	-2.49729
FLJ22763	0.445062	2.48502	3.14386	0.0031636	0.830018	-2.49789
HPCAL1	0.383205	3.92006	3.14136	0.00318519	0.830018	-2.50133
ISM1	0.385288	3.69508	3.14122	0.00318637	0.830018	-2.50152
ADGRG1	0.87399	4.56215	3.13173	0.00326979	0.830018	-2.51459
TUBBP1	0.318634	3.73997	3.12682	0.00331375	0.830018	-2.52135
OR6Q1	0.445695	3.72109	3.12267	0.00335131	0.830018	-2.52706
HTR1D	0.584322	4.24772	3.12209	0.00335656	0.830018	-2.52785
TSKU	0.266858	5.60634	3.1208	0.00336833	0.830018	-2.52962
LIPT1	0.351756	2.02446	3.11406	0.00343055	0.830018	-2.53888
COL10A1	0.636159	4.54025	3.11402	0.00343091	0.830018	-2.53894
LRRC34	0.384644	1.84258	3.10534	0.00351256	0.830018	-2.55084
CLDN4	0.648445	5.38708	3.10366	0.00352863	0.830018	-2.55315
PLCB3	0.336957	4.48026	3.10205	0.00354398	0.830018	-2.55535
EPB41L4B	0.475054	4.58164	3.1016	0.00354831	0.830018	-2.55596
MANEAL	0.351788	5.49079	3.09826	0.00358056	0.830018	-2.56054
TSC22D1	0.520341	7.30877	3.09463	0.00361585	0.830018	-2.56551
COPG2IT1	0.432501	3.09579	3.09246	0.00363714	0.830018	-2.56848
PVALEF	0.324371	3.49179	3.09231	0.00363863	0.830018	-2.56869
SCFD2	0.449505	3.86778	3.08718	0.0036894	0.830018	-2.5757
SCMH1	0.294252	5.61505	3.08516	0.00370964	0.830018	-2.57847
RNF8	0.666732	5.41158	3.08437	0.00371753	0.830018	-2.57955
GPX4	0.318769	5.10032	3.08295	0.00373186	0.830018	-2.5815
TMEM63A	0.48922	7.59249	3.08091	0.00375246	0.830018	-2.58429
PRB2	0.327332	4.12695	3.07972	0.00376452	0.830018	-2.58591
NACC1	0.386235	4.24904	3.07504	0.00381232	0.834141	-2.5923
SLC16A12	0.292763	2.12887	3.07014	0.00386297	0.83479	-2.59898
STXBP4	0.333108	2.70487	3.06868	0.00387824	0.83479	-2.60098
KRTAP4-7	0.316386	6.12778	3.06574	0.0039091	0.83479	-2.60499
GCNT2	0.349248	2.36131	3.05071	0.00407027	0.83479	-2.62545
PM20D2	0.561478	3.35479	3.05056	0.004072	0.83479	-2.62567
C11orf68	0.322399	5.26543	3.04927	0.00408612	0.83479	-2.62742
EZH1	0.525852	5.14739	3.049	0.00408906	0.83479	-2.62779
RDH12	0.265636	4.74051	3.04741	0.00410653	0.83479	-2.62995
ZNF141	0.360733	5.30248	3.0404	0.00418449	0.838742	-2.63947
FBXO9	0.400772	5.45368	3.03685	0.0042245	0.840145	-2.64429
LYPD6	0.229343	2.64699	3.0346	0.00425012	0.840145	-2.64736
MLX	0.354213	5.04341	3.03158	0.00428457	0.841155	-2.65145
ADH4	0.346881	3.30851	3.01993	0.00442031	0.841262	-2.66725
YAP1	0.334058	5.20094	3.01861	0.00443597	0.841262	-2.66904
PGAM4P2	0.282095	2.67596	3.01305	0.00450228	0.841262	-2.67656
DDX27	0.554341	4.51824	3.00596	0.00458828	0.841262	-2.68615
TMEM165	0.495619	5.45603	3.00474	0.00460322	0.841262	-2.68779
CLIC5	0.396979	5.53128	3.00451	0.00460608	0.841262	-2.68811
PLA2R1	0.392052	3.23025	2.999	0.00467424	0.841262	-2.69555
CFLAR-AS1	0.256896	2.29118	2.99837	0.00468214	0.841262	-2.69641
ELF1	0.39938	6.09813	2.9981	0.0046854	0.841262	-2.69676
LDB2	0.396578	3.12882	2.99353	0.00474283	0.841262	-2.70293
RPL7AP6	0.390658	6.78008	2.99258	0.00475482	0.841262	-2.70421
ANKH	0.460258	5.32972	2.9913	0.00477107	0.841262	-2.70594
CD99P1	0.540935	7.47728	2.99111	0.00477347	0.841262	-2.7062
EIF4G3	0.434445	5.03823	2.98236	0.00488581	0.841262	-2.71799
OR6C4	0.267675	1.55359	2.9815	0.004897	0.841262	-2.71914
LRIF1	0.499321	3.62634	2.98099	0.0049037	0.841262	-2.71984
DHX32	0.653292	2.97053	2.9746	0.00498755	0.841262	-2.72843
RALY	0.376818	5.86437	2.9727	0.00501281	0.841262	-2.73099
ZNG1E	0.509574	7.06504	2.97225	0.0050188	0.841262	-2.7316
HSPH1	0.521084	5.62583	2.96931	0.0050581	0.841262	-2.73555
RNF43	0.770281	5.9725	2.9688	0.00506492	0.841262	-2.73623
UFC1	0.397838	6.16379	2.96673	0.00509284	0.841262	-2.73902
ZC3H13	0.589175	6.57309	2.96401	0.00512957	0.841262	-2.74266
AGBL1	0.333836	2.79371	2.96238	0.00515186	0.841262	-2.74486
FAM24A	0.305567	3.20051	2.96149	0.00516398	0.841262	-2.74605
ALDH8A1	0.417755	4.71822	2.94307	0.00542177	0.841262	-2.77074
NET1	0.478663	7.93587	2.93925	0.00547666	0.841262	-2.77585
ARHGAP28	0.388186	2.56361	2.9387	0.00548464	0.841262	-2.77659
TCFL5	0.444656	4.41085	2.93318	0.00556506	0.841262	-2.78397
XRCC1	0.289983	6.75641	2.93175	0.00558604	0.841262	-2.78588
DRD2	0.382519	2.82352	2.92787	0.00564339	0.841262	-2.79105
SUGT1	0.640571	4.45291	2.92676	0.00565997	0.841262	-2.79254
SDHCP2	0.301534	3.26891	2.92036	0.00575609	0.841262	-2.80108
PTEN	0.439145	4.16023	2.91916	0.00577436	0.841262	-2.80269
NPEPPS	0.340754	4.27422	2.91128	0.00589517	0.841262	-2.81318
JUN	0.384926	3.58275	2.90958	0.00592153	0.841262	-2.81545
CNEP1R1	0.404728	3.27134	2.90768	0.00595106	0.841262	-2.81797
RDH10	0.485145	3.08119	2.90745	0.00595462	0.841262	-2.81827
IREB2	0.385473	2.81288	2.90213	0.00603836	0.841262	-2.82535
GABPB2	0.373565	5.7662	2.90158	0.00604707	0.841262	-2.82608
POGK	0.339496	4.6119	2.90021	0.00606879	0.841262	-2.8279
CHRM3	0.601143	2.9529	2.89938	0.00608213	0.841262	-2.82901
SLC7A5	0.574312	5.65862	2.89841	0.00609751	0.841262	-2.83029
TMCO6	0.25159	5.23183	2.89837	0.00609826	0.841262	-2.83036
SPR	0.275468	4.5484	2.89751	0.00611195	0.841262	-2.83149
CLDN3	0.425998	5.72934	2.89556	0.00614325	0.841262	-2.83408
TRAP1	0.317644	3.02639	2.88976	0.00623726	0.841262	-2.84178
GABRA3	0.285529	3.16724	2.8892	0.00624641	0.841262	-2.84252
S100A10	0.41879	5.78538	2.88706	0.00628136	0.841262	-2.84535
MPC2	0.479135	5.16342	2.88672	0.0062871	0.841262	-2.84582
CHMP4B	0.328093	6.97542	2.88661	0.00628876	0.841262	-2.84595
CYCSP29	0.283855	2.01852	2.88354	0.00633951	0.841262	-2.85003
AJUBA	0.479814	4.96337	2.87924	0.00641109	0.841262	-2.85572
WASH7P	0.31053	6.37586	2.87905	0.00641427	0.841262	-2.85597
KRTAP19-11P	0.285136	2.78707	2.87479	0.00648607	0.841262	-2.86161
CHCHD5	0.312324	7.17355	2.86688	0.00662133	0.841262	-2.87208
THRA	0.469528	6.98858	2.86579	0.0066401	0.841262	-2.87351
PYGB	0.765809	5.99854	2.86443	0.00666366	0.841262	-2.87531
MOV10L1	0.356758	4.13244	2.85866	0.00676446	0.841262	-2.88292
SMIM2-AS1	0.418728	3.28794	2.85612	0.00680939	0.841262	-2.88628
CEACAM5	1.11938	7.93194	2.85433	0.00684112	0.841262	-2.88864
TIA1	0.506604	4.65773	2.85269	0.00687044	0.841262	-2.8908
ARMCX6	0.352369	5.49169	2.85262	0.00687159	0.841262	-2.89089
SENP2	0.450057	3.76252	2.85254	0.00687313	0.841262	-2.891
GDPD3	0.588844	5.23443	2.84782	0.00695794	0.841262	-2.89722
LCE2C	0.341039	3.81736	2.84759	0.00696208	0.841262	-2.89752
CNN3P1	0.278318	4.10253	2.84739	0.0069656	0.841262	-2.89778
AKAP11	0.286438	4.75098	2.84579	0.00699461	0.841262	-2.89989
PDK3	0.330455	2.73219	2.83963	0.00710747	0.841262	-2.908
DNTTIP1	0.469851	4.30836	2.83698	0.00715643	0.841262	-2.91148
GPR22	0.267912	1.80927	2.83643	0.00716661	0.841262	-2.9122
FAM96AP1	0.266276	2.36648	2.83604	0.00717384	0.841262	-2.91271
TOX4	0.347692	4.93159	2.83571	0.00718	0.841262	-2.91315
MRPS11P1	0.253159	2.18987	2.82375	0.00740578	0.841262	-2.92885
NHLRC4	0.191964	5.59403	2.82237	0.00743241	0.841262	-2.93067
CA5B	0.454038	3.8418	2.82151	0.00744892	0.841262	-2.93179
PPDPF	0.409414	5.74594	2.82003	0.00747738	0.841262	-2.93373
FBXW8	0.310874	3.73321	2.81882	0.00750091	0.841262	-2.93532
ANAPC7	0.643372	5.34216	2.81633	0.00754921	0.841262	-2.93857
WRAP73	0.332614	2.64546	2.81483	0.00757854	0.841262	-2.94054
FAM76A	0.317185	3.88233	2.81111	0.00765169	0.841262	-2.94541
UBE2J2	0.356168	4.94896	2.80801	0.00771319	0.841262	-2.94947
PAN3	0.478513	5.04534	2.80698	0.00773375	0.841262	-2.95082
SERPINB10	0.2868	2.74292	2.80633	0.00774657	0.841262	-2.95166
PDIA3P2	0.312275	4.15149	2.80539	0.00776535	0.841262	-2.95288
H2BW2	0.35965	3.4133	2.80143	0.00784507	0.841262	-2.95806
ATIC	0.54424	3.92075	2.80059	0.00786204	0.841262	-2.95916
ZNF681	0.408914	6.09395	2.7986	0.00790249	0.841262	-2.96176
DNAJC15	0.660304	6.26351	2.79821	0.0079104	0.841262	-2.96227
OPCML-IT2	0.330188	2.39941	2.7968	0.00793915	0.841262	-2.96411
HMGB2	0.640808	4.89955	2.79644	0.00794648	0.841262	-2.96457
ENPP1	0.559069	3.28115	2.79204	0.00803713	0.841262	-2.97032
MYEF2	0.639395	3.8313	2.79117	0.00805509	0.841262	-2.97146
EPCAM	0.735625	6.06537	2.7844	0.00819635	0.841262	-2.98027
SRI	0.496123	4.17409	2.78356	0.00821413	0.841262	-2.98137
CNOT1	0.327591	6.45465	2.77692	0.00835521	0.841262	-2.99
ARL8A	0.317136	6.63281	2.77619	0.00837082	0.841262	-2.99094
HS6ST3	0.315762	3.45289	2.76949	0.00851585	0.841262	-2.99965
CERCAM	0.29637	4.06192	2.76866	0.00853407	0.841262	-3.00074
KIAA1958	0.435827	4.96202	2.7675	0.00855931	0.841262	-3.00223
DNPH1	0.378883	5.20974	2.76728	0.00856422	0.841262	-3.00252
EDNRA	0.636043	5.98468	2.7664	0.00858358	0.841262	-3.00367
SURF6	0.387453	4.09807	2.76265	0.00866642	0.841262	-3.00854
RPP30	0.354405	4.20134	2.75879	0.00875227	0.841262	-3.01353
RNF128	0.474326	3.79324	2.75878	0.0087524	0.841262	-3.01354
ARL2-SNX15	0.246809	4.68405	2.75598	0.00881534	0.841262	-3.01717
CHRND	0.231234	5.08361	2.7558	0.0088194	0.841262	-3.0174
GDE1	0.331838	5.2387	2.7557	0.00882168	0.841262	-3.01754
TSPAN17	0.373472	4.08502	2.75473	0.00884355	0.841262	-3.01879
B3GAT3	0.242111	4.20826	2.75431	0.00885309	0.841262	-3.01934
PLXNA2	0.316093	3.33666	2.75308	0.00888092	0.841262	-3.02093
TRIO	0.283839	4.49598	2.75271	0.00888927	0.841262	-3.0214
VPS36	0.369792	3.69496	2.75243	0.00889561	0.841262	-3.02177
CDH1	0.862916	7.05596	2.75181	0.00890976	0.841262	-3.02257
MATN3	0.307682	2.86321	2.75035	0.008943	0.841262	-3.02446
PTPRK	0.46174	5.87818	2.74899	0.00897406	0.841262	-3.02622
FERMT1	1.07774	7.21747	2.74891	0.00897589	0.841262	-3.02632
LRRFIP2	0.616389	5.05985	2.74633	0.00903521	0.841262	-3.02966
DEXI	0.346957	6.3749	2.74564	0.00905121	0.841262	-3.03055
SPATS1	0.239364	5.04036	2.74478	0.00907106	0.841262	-3.03166
DDX60L	0.564165	3.28722	2.74407	0.00908735	0.841262	-3.03257
PRELID3BP11	0.235877	2.59007	2.74109	0.00915661	0.841262	-3.03642
THPO	0.261223	3.25544	2.74009	0.00918007	0.841262	-3.03772
TACC2	0.290527	5.05629	2.73837	0.00922039	0.841262	-3.03994
THSD4	0.494631	3.21991	2.73418	0.00931929	0.841262	-3.04535
BECN1	0.325045	5.29928	2.73355	0.00933425	0.841262	-3.04616
ZFP1	0.25587	5.69821	2.73136	0.0093863	0.841262	-3.04898
HYKK	0.305435	4.14019	2.73126	0.0093887	0.841262	-3.04911
SYTL2	0.433498	5.98123	2.72383	0.00956771	0.841262	-3.05868
DSP	0.543826	6.13148	2.72332	0.00957999	0.841262	-3.05933
COX7A2L	0.47879	5.41319	2.72297	0.00958858	0.841262	-3.05978
FN1	0.61653	5.50173	2.71951	0.00967319	0.841262	-3.06423
ZNF763	0.5022	4.93715	2.71921	0.0096805	0.841262	-3.06461
SUMO2P3	0.333636	4.27323	2.71858	0.0096959	0.841262	-3.06542
MME	0.473034	2.50214	2.7173	0.00972761	0.841262	-3.06707
TSPAN3	0.38012	5.25449	2.71636	0.00975079	0.841262	-3.06828
SLC44A5	0.326688	2.4746	2.71512	0.00978136	0.841262	-3.06987
OR7E2P	0.262778	2.6117	2.71295	0.00983542	0.841262	-3.07266
GNL1	0.25266	4.65078	2.71161	0.0098688	0.841262	-3.07438
COA5	0.59921	5.89383	2.71082	0.00988872	0.841262	-3.0754
ANKRA2	0.514319	4.94608	2.71019	0.0099044	0.841262	-3.0762
CSNK2A2	0.443926	4.10169	2.71002	0.00990876	0.841262	-3.07642
C11orf54	0.515933	5.10611	2.70868	0.00994244	0.841262	-3.07814
MAML2	0.355859	4.84715	2.70812	0.00995661	0.841262	-3.07886
ACTG1P22	-0.283359	4.3038	-2.70689	0.00998765	0.841262	-3.08044
TRAV9-1	-0.332021	1.82103	-2.71099	0.00988439	0.841262	-3.07517
TRBV20OR9-2	-0.222698	5.01033	-2.71862	0.00969499	0.841262	-3.06537
USP17L11	-0.24228	2.49791	-2.7207	0.00964406	0.841262	-3.0627
MRPL42P6	-0.295079	2.35356	-2.72129	0.0096295	0.841262	-3.06194
ZDHHC11	-0.404768	3.02373	-2.7275	0.00947885	0.841262	-3.05395
PSMC1P2	-0.309696	2.09836	-2.73115	0.00939131	0.841262	-3.04925
ELFN1-AS1	-0.511416	4.98383	-2.74861	0.00898275	0.841262	-3.02671
GAPDHP14	-0.236751	1.87117	-2.75209	0.00890337	0.841262	-3.02221
TRIM72	-0.22466	4.88286	-2.76043	0.00871573	0.841262	-3.01141
ZNF473CR	-0.364986	2.67036	-2.76043	0.00871556	0.841262	-3.0114
RSPO3	-0.550982	4.42932	-2.76102	0.00870244	0.841262	-3.01064
DNAJC12	-0.263085	3.25411	-2.76557	0.00860191	0.841262	-3.00475
IGHD	-0.248768	6.09264	-2.7744	0.00840935	0.841262	-2.99327
AJAP1	-0.2608	2.18488	-2.78676	0.00814689	0.841262	-2.9772
ARHGAP42P4	-0.227553	1.45037	-2.78829	0.00811485	0.841262	-2.9752
CD3D	-0.762872	4.69168	-2.7896	0.00808751	0.841262	-2.97349
POU3F3	-0.285365	4.3212	-2.79616	0.00795234	0.841262	-2.96495
ELL2P4	-0.25459	1.46468	-2.79797	0.00791529	0.841262	-2.96258
DEFB105A	-0.355176	3.58836	-2.79936	0.00788713	0.841262	-2.96077
FLJ32255	-0.420376	4.75985	-2.79958	0.00788255	0.841262	-2.96048
ZBTB20-AS5	-0.352014	2.88349	-2.80606	0.00775211	0.841262	-2.95202
BPIFB6	-0.288639	3.38371	-2.80835	0.00770641	0.841262	-2.94902
FGF7P1	-0.311665	4.67973	-2.8257	0.00736857	0.841262	-2.92629
IGKV3D-31	-0.282708	1.96199	-2.83048	0.00727789	0.841262	-2.92002
MCF2L	-0.3184	2.80838	-2.83412	0.00720971	0.841262	-2.91524
TOMM20P2	-0.316864	5.40901	-2.84076	0.00708655	0.841262	-2.90651
CNN2P3	-0.209955	5.52772	-2.84312	0.00704334	0.841262	-2.90341
SNRPCP16	-0.249791	1.79218	-2.84423	0.00702314	0.841262	-2.90195
TLR1	-0.407853	2.00928	-2.84512	0.00700681	0.841262	-2.90077
KRT8P37	-0.262098	3.2696	-2.85601	0.00681136	0.841262	-2.88643
CACNA1C-IT3	-0.334321	5.89712	-2.86056	0.00673119	0.841262	-2.88042
POLR3B	-0.253125	4.1051	-2.86094	0.00672444	0.841262	-2.87991
GAPDHP52	-0.237135	3.77156	-2.86442	0.00666388	0.841262	-2.87533
SMARCE1P6	-0.342546	3.0575	-2.86825	0.00659767	0.841262	-2.87026
POTEG	-0.248272	2.27029	-2.89615	0.00613369	0.841262	-2.83329
CR2	-0.390006	2.90286	-2.9058	0.00598053	0.841262	-2.82047
APOL1	-0.492565	3.16352	-2.90662	0.00596761	0.841262	-2.81937
PLCG2	-0.330758	2.93152	-2.9188	0.00577974	0.841262	-2.80316
ADAMTS14	-0.272578	3.2465	-2.92132	0.00574161	0.841262	-2.7998
TRBV10-1	-0.281175	4.18081	-2.93768	0.00549943	0.841262	-2.77795
DNAJC5G	-0.369118	3.25415	-2.97417	0.00499324	0.841262	-2.72901
IGHV1OR15-3	-0.336404	7.23651	-2.99931	0.00467041	0.841262	-2.69514
GUSBP5	-0.21612	5.45577	-3.04162	0.00417087	0.838742	-2.63782
CTXN2	-0.273626	2.16641	-3.0554	0.00401938	0.83479	-2.61908
CYRIA	-0.336828	3.38307	-3.06033	0.0039664	0.83479	-2.61236
USP17L24	-0.256659	3.67714	-3.08302	0.00373107	0.830018	-2.58139
FRG2LP	-0.316616	3.21159	-3.10056	0.00355831	0.830018	-2.55739
DOK4	-0.317105	3.86599	-3.10837	0.00348389	0.830018	-2.54669
DBIL5P2	-0.268703	2.47107	-3.11037	0.00346499	0.830018	-2.54394
TMEM100	-0.276932	3.9302	-3.11357	0.00343512	0.830018	-2.53956
GIMAP1-GIMAP5	-0.391594	7.13538	-3.15425	0.00307526	0.830018	-2.48357
RNF213-AS1	-0.309269	4.08942	-3.20475	0.00267802	0.830018	-2.41364
COMMD4	-0.359544	3.46904	-3.21492	0.00260416	0.830018	-2.39951
NCF1B	-0.371787	5.18736	-3.22066	0.00256334	0.830018	-2.39153
ARHGAP40	-0.355526	4.10903	-3.31218	0.00198895	0.791414	-2.26348
POM121L6P	-0.355928	4.13006	-3.32313	0.00192907	0.791414	-2.24807
MGC12916	-0.329329	3.27888	-3.35069	0.0017859	0.791414	-2.20921
GRIN3A	-0.369847	2.22913	-3.35094	0.00178469	0.791414	-2.20887
OR2B3	-0.323843	2.27305	-3.39361	0.00158296	0.791414	-2.14848
CACNA1C-AS2	-0.259233	4.64742	-3.39422	0.00158022	0.791414	-2.1476
TCEAL2	-0.361463	2.9387	-3.45041	0.00134803	0.788541	-2.0677
CCR2	-0.353068	5.05892	-3.50416	0.00115673	0.753532	-1.99088
MYOZ2	-0.29484	2.834	-3.57355	0.00094799	0.746724	-1.89118
GIMAP4	-0.601453	3.25684	-3.62307	0.000821724	0.693626	-1.81971
TUBBP8	-0.345155	3.96199	-3.62543	0.000816106	0.693626	-1.81629
PURPL	-0.393075	3.43141	-3.7094	0.000639288	0.678664	-1.6945
TRAV12-1	-0.385724	2.45788	-3.77393	0.000529137	0.659419	-1.60046
RBBP8P1	-0.329617	1.95584	-3.8656	0.000403669	0.65041	-1.46629
GNLY	-0.365913	2.77833	-3.93328	0.000330074	0.65041	-1.36686
MLC1	-0.415603	2.87013	-4.05415	0.000229744	0.624217	-1.18864
KLF4P1	-0.422742	3.73865	-4.0831	0.000210533	0.624217	-1.14584
NBPF18P	-0.403087	4.43377	-4.1828	0.000155629	0.624217	-0.998246
