# Supplementary material for: An invasion front gene expression signature for higher-risk patient selection in stage IIA MSS colon cancer
Source: Front Oncol. 2024 Apr 19;14:1367231. doi: 10.3389/fonc.2024.1367231 (PMC11066151; doi:10.3389/fonc.2024.1367231)
Supplement: Supplementary file 3 [file Table_2.xlsx]

## Sheet: Sheet3
GSEA results on MSigDB's hallmark gene sets (H-section)
GSEA bulk: results from bulk tumor profiles
GSEA invasion front: results from invasion front profiles

## Sheet: GSEA bulk
pathway	pval	padj	log2err	ES	NES	size	leadingEdge	Enrichment
EPITHELIAL_MESENCHYMAL_TRANSITION_up	7.8145e-08	3.8291e-06	0.704976	0.428949	1.94226	199	COL5A1, NTM, GEM, MEST, RGS4, PLOD3, FBN2, SPARC, SGCD, VCAM1, JUN, COL8A2, PFN2, IGFBP3, FSTL1, ACTA2, SDC1, GPX7, GJA1, EDIL3, DCN, PVR, FN1, FBLN1, PCOLCE, HTRA1, COL3A1, COL1A1, SFRP1, SDC4, COL12A1, POSTN, ECM2, MGP, EMP3, THBS2, ENO2, BGN, MMP2, CAP2, PMEPA1, COL16A1, ITGB5, IGFBP4, CADM1, VIM, MYL9, MXRA5, MFAP5, SPOCK1, LUM, LGALS1, SERPINH1, WIPF1, MYLK, COL4A2, THY1, PTX3, AREG, THBS1, …	Up-regulated
ANGIOGENESIS_up	0.000797505	0.00781555	0.477271	0.539747	1.84492	36	PDGFA, FSTL1, APOH, VAV2, COL3A1, JAG1, POSTN, FGFR1, LPL, LUM, NRP1, VCAN, PRG2, PGLYRP1, VEGFA, ITGAV, STC1, CCND2, SERPINA5, OLR1	Up-regulated
BILE_ACID_METABOLISM_up	0.00232913	0.0163039	0.431708	0.374862	1.57811	112	GC, ACSL5, PEX13, NUDT12, SCP2, HAO1, SULT1B1, AR, PEX19, ABCG8, HSD17B6, PAOX, SLCO1A2, ALDH8A1, ABCD3, PECR, BMP6, RBP1, NR1I2, PXMP2, ABCD2, NR0B2, TFCP2L1, PEX11A, DIO1, CYP39A1, CROT	Up-regulated
APICAL_JUNCTION_up	0.00190064	0.0155219	0.45506	0.339397	1.53801	198	CLDN4, CADM3, PLCG1, SIRPA, ITGA9, LAYN, NRAP, CDH1, VCAM1, SGCE, CTNND1, ICAM4, CRB3, ACTB, MAP3K20, TAOK2, CALB2, CAP1, NLGN2, CLDN15, NLGN3, JUP, DMP1, MVD, GRB7, VAV2, CLDN9, TMEM8B, CADM2, TUBG1, BAIAP2, CD276, MMP2, COL16A1, INSIG1, GNAI2, MYL9, DSC1, FLNC, CLDN11, PARVA, CDK8, PIK3CB, ACTC1, AKT2, ACTA1, MADCAM1, THY1, ARHGEF6, RHOF, GAMT, VCAN, ATP1A3, RRAS, HRAS, INPPL1, PTEN, TRO, SHC1,…	Up-regulated
XENOBIOTIC_METABOLISM_up	0.0181545	0.0958662	0.352488	0.305901	1.3851	199	DCXR, PC, SLC6A6, PTGES, TMEM176B, KARS1, AHCY, CYP17A1, GCLC, FBP1, UPP1, SLC35D1, CASP6, ABCC3, CES1, PYCR1, ACOX2, ACOX1, FBLN1, JUP, RBP4, SPINT2, TKFC, DDC, SMOX, HGFAC, AP4B1, BPHL, CYFIP2, BCAR1, TMEM97, CYP2S1, F10, ABCD2, ITIH4, HMOX1, IGFBP4, AKR1C3, DDAH2, EPHX1, ETS2, HNF4A, ESR1, CYP26A1, FMO3, SLC6A12, ENPEP, CDO1, CROT, CYP4F2, MAOA, CYB5A, PTS, BCAT1, ELOVL5, PDK4, MPP2, GCH1, POR…	Up-regulated
ADIPOGENESIS_up	0.0195645	0.0958662	0.352488	0.303758	1.3754	199	IDH3G, LEP, UCK1, CDKN2C, DRAM2, ANGPT1, GPAT4, SCP2, REEP6, ADIPOQ, PLIN2, CAVIN2, UBC, CMPK1, PREB, ACOX1, RREB1, ALDOA, PFKL, STOM, ITIH5, ITSN1, VEGFB, OMD, AK2, JAGN1, LAMA4, CD151, SLC25A1, UBQLN1, LPL, GPAM, LIFR, BCKDHA, TST, SLC66A3, MYLK, NDUFB7, HIBCH, NABP1, SORBS1, TALDO1, NDUFS3, SSPN, ORM1, MCCC1, RNF11, MGST3, DLD, SLC27A1, PDCD4, POR, LPCAT3, GADD45A, ATL2, RETN, CYP4B1, AIFM1, F…	Up-regulated
HYPOXIA_up	0.0248521	0.110705	0.352488	0.298372	1.35101	199	ALDOC, COL5A1, DTNA, SLC6A6, NDRG1, CAV1, FBP1, JUN, RORA, CASP6, PLIN2, IGFBP3, INHA, ATF3, JMJD6, DUSP1, SLC2A1, MAFF, TES, DCN, WSB1, KLHL24, ALDOA, PFKL, PDGFB, SDC4, KLF7, HEXA, PCK1, ENO2, BGN, PGK1, RRAGD, PPP1R3C, HMOX1, SLC25A1, ERO1A, STC2, ANKZF1, GCK, ACKR3, ERRFI1, AMPD3, PIM1, KLF6, HS3ST1, ALDOB, GAPDHS, ISG20	Up-regulated
KRAS_SIGNALING_dn	0.0338785	0.127696	0.266351	0.288164	1.30594	200	KRT5, KLHDC8A, BARD1, NR6A1, BTG2, MACROH2A2, EDN1, KRT13, P2RX6, PDK2, CALCB, IRS4, PROP1, CAMK1D, ITGB1BP2, CACNG1, P2RY4, SPRR3, SELENOP, GRID2, PDCD1, SLC38A3, KCND1, DTNB, CPB1, UPK3B, ZNF112, BMPR1B, LYPD3, SLC6A3, CLDN16, MAST3, IDUA, SMPX, SOX10, TFCP2L1, CCR8, AKR1B10, CELSR2, CYP39A1, CD80, ACTC1, TNNI3, GAMT, FGGY, SHOX2, CLPS, NRIP2, STAG3, CD207, EGF, CAPN9, KCNN1, ASB7, TAS2R4, TGM1…	Up-regulated
G2M_CHECKPOINT_up	0.00397919	0.0243726	0.407018	-0.25612	-1.37357	198	ATF5, CHAF1A, TENT4A, SNRPD1, SMC4, H2AX, ILF3, MCM3, ODC1, TMPO, RAD21, BUB1, PAFAH1B1, NDC80, SS18, MT2A, YTHDC1, MKI67, STIL, HSPA8, SMARCC1, POLE, NASP, PTTG3P, PRC1, CCNA2, CHMP1A, CDK4, CDKN1B, KIF20B, TGFB1, MAPK14, CENPE, NUMA1, TNPO2, JPT1, MNAT1, MEIS2, CCNT1, EXO1, PLK1, SRSF10, SRSF2, CCNF, FOXN3, BRCA2, SQLE, GSPT1, DR1, POLA2, CENPF, E2F4, ARID4A, AMD1, CDC27, TROAP, KPNA2, ODF2, SM…	Down-regulated
ALLOGRAFT_REJECTION_up	0.000693982	0.00781555	0.477271	-0.273235	-1.46535	198	CXCL9, CD3D, HLA-DMB, CD2, CTSS, FYB1, IL9, IGSF6, WARS1, HLA-DMA, CCL5, ITGAL, CCL19, ACHE, CCR5, CXCL13, IL15, CSF1, CD96, GZMA, RPL9, ICAM1, IRF8, CCL13, JAK2, ABI1, CCR1, ITGB2, STAT1, PSMB10, CD40LG, IL2RB, SRGN, CD74, LIF, IL16, HLA-DRA, ELANE, LYN, CCL22, TGFB1, CCL2, TRAT1, IL2, HLA-DOA, UBE2D1, GPR65, CD3E, MMP9, CCND3, RPL39, GLMN, NCK1, EIF5A, TPD52, SPI1, IL4, PTPRC, IL13	Down-regulated
INTERFERON_GAMMA_RESPONSE_up	1.01878e-06	2.49601e-05	0.643552	-0.340127	-1.82494	196	CXCL9, IRF1, FCGR1A, UBE2L6, BST2, FGL2, APOL6, GBP4, SAMHD1, WARS1, P2RY14, PSME1, TRIM14, HLA-DMA, PLA2G4A, CCL5, TRIM21, IL10RA, IL15, ITGB7, ISG15, GZMA, ICAM1, IRF8, PARP14, PSME2, MT2A, USP18, JAK2, SAMD9L, SECTM1, CIITA, SLAMF7, NFKB1, TRIM25, STAT1, PSMB10, IL2RB, CXCL11, CD74, IFITM2, CCL2, CFB, LAP3, CD274, CASP1, XCL1, MVP	Down-regulated
INTERFERON_ALPHA_RESPONSE_up	4.10768e-05	0.000670921	0.557332	-0.389799	-1.8765	96	IRF1, UBE2L6, BST2, GBP4, WARS1, PSME1, TRIM14, TRIM21, TENT5A, IL15, CSF1, ISG15, PARP14, PSME2, UBA7, USP18, PARP9, SAMD9L, NUB1, PROCR, SELL, TRIM25, CXCL11, CD74, IFITM2	Down-regulated

## Sheet: GSEA invasion front
pathway	pval	padj	log2err	ES	NES	size	leadingEdge	Enrichment
MYC_TARGETS_V1_up	4.25289e-10	2.08392e-08	0.814036	0.468438	2.05928	199	ABCE1, CDK2, CBX3, TOMM70, HNRNPU, APEX1, EIF3J, RPLP0, HSP90AB1, RPL18, CTPS1, RPL22, PSMA7, DUT, HNRNPA2B1, NME1, AIMP2, GLO1, HDDC2, TFDP1, EIF3B, ACP1, DEK, HNRNPA3, CUL1, EIF2S2, GOT2, YWHAQ, SSBP1, DHX15, SRSF3, SNRPA1, PSMA2, PSMB2, MYC, CLNS1A, VDAC1, PSMA6, RPS5, SNRPA, COX5A, EIF1AX, EIF4E, POLD2, RNPS1, IMPDH2, RFC4, VBP1, EIF4G2, RPS10, LSM7, RPS6, NDUFAB1, SSB, HSPE1, COPS5, RPS3, PR…	Up-regulated
OXIDATIVE_PHOSPHORYLATION_up	7.6375e-08	1.87119e-06	0.704976	0.439638	1.93226	198	COX7B, PMPCA, GPX4, COX7A2L, NDUFS4, OXA1L, MGST3, MTRF1, TOMM70, COX8A, ABCB7, GRPEL1, NDUFS6, NDUFB5, ATP1B1, OPA1, ACAA2, ATP6AP1, CPT1A, UQCR11, ATP5PF, AIFM1, TIMM8B, NDUFV1, PDHA1, NDUFA4, SLC25A20, COX7A2, SURF1, LRPPRC, NNT, GOT2, SDHC, IMMT, ATP5MC1, SLC25A6, ATP6V0C, VDAC1, COX5A, NDUFS7, COX10, UQCRH, ATP5MF, SLC25A5, NDUFAB1, MRPS22, ETFA, NDUFS1, HADHA, MRPL11, TOMM22, NDUFB6, POLR2F…	Up-regulated
PROTEIN_SECRETION_up	0.000109857	0.000768996	0.538434	0.444395	1.79108	96	STX16, TSG101, KIF1B, USO1, RAB22A, VPS4B, TOM1L1, SOD1, COPB1, CLTA, ARFGEF2, IGF2R, GOSR2, VAMP4, VPS45, ARFGAP3, GNAS, LAMP2, AP2B1, RER1, VAMP7, CLTC, NAPA, SCRN1, ARF1, BET1, ARCN1, AP2M1, ATP1A1, VAMP3, CAV2, RAB14, TMED2, COPB2, PAM, ARFGEF1, TPD52, TSPAN8, GLA, SCAMP3, KRT18, ADAM10, BNIP3, RAB2A, CLCN3, SEC22B, CD63, ATP6V1H, DST	Up-regulated
ADIPOGENESIS_up	2.49526e-05	0.000347467	0.57561	0.392926	1.72732	199	COX7B, DRAM2, GPX4, DNAJC15, PPARG, MGST3, ADIPOR2, COX8A, MTCH2, GRPEL1, ARAF, HADH, FAH, SOD1, ACAA2, GPHN, RNF11, ALDOA, UQCR11, PLIN2, PTCD3, MAP4K3, ELMOD3, AIFM1, ALDH2, CAT, UBQLN1, G3BP2, SDHC, NABP1, IMMT, SAMM50, ABCB8, COQ5, NDUFAB1, ACOX1, SULT1A1, CHCHD10, RAB34, UBC, RIOK3, SCP2, NDUFA5, DHCR7, ATP1B3, VEGFB, ELOVL6, PHYH, PDCD4, SDHB, ADIPOQ, CD151, CMPK1, FABP4, SQOR, POR, CS, MGL…	Up-regulated
P53_PATHWAY_up	4.39982e-05	0.000431182	0.557332	0.391894	1.72276	197	SLC35D1, TSC22D1, JUN, S100A10, WRAP73, ANKRA2, PERP, F2R, APP, NUPR1, ST14, IRAK1, STEAP3, TPD52L1, RPL18, SLC3A2, CDKN1A, MAPKAPK3, CCP110, CD81, TRAF4, EPS8L2, PRKAB1, ABAT, DDIT4, PLK3, SLC19A2, ZMAT3, FBXW7, KLK8, CDKN2A, RALGDS, LIF, SDC1, SFN, MKNK2, ATF3, FAM162A, DEF6, TM4SF1, DNTTIP2, BMP2, BLCAP, CDH13, RAP2B, ADA, ELP1, RAD51C, GPX2, PLXNB2, TSPYL2, RPS12, FUCA1, SESN1, RACK1, CCNK, N…	Up-regulated
UNFOLDED_PROTEIN_RESPONSE_up	0.000374808	0.00183656	0.498493	0.415366	1.7029	112	SLC7A5, IFIT1, ASNS, VEGFA, RPS14, CEBPG, BANF1, ATF6, YWHAZ, PARN, GOSR2, DDIT4, TUBB2A, NABP1, PAIP1, FUS, ARFGAP1, EIF4E, EIF4A3, KIF5B, EIF4EBP1, ATF3, PDIA6, ATF4, YIF1A, KHSRP, SRPRA, CALR, TSPYL2, PSAT1, SRPRB, LSM4, H2AX, SERP1, SPCS3, NFYB, EIF4A2, EEF2, EDC4, CKS1B, EIF2AK3, HYOU1, HSPA9, EXOSC5, IGFBP1, EXOSC10, DKC1, CEBPB, IARS1, SDAD1, CNOT6, FKBP14	Up-regulated
EPITHELIAL_MESENCHYMAL_TRANSITION_up	6.98793e-05	0.000570681	0.538434	0.382366	1.68089	199	VCAN, SLC6A8, JUN, MATN3, FN1, SDC4, POSTN, LAMC2, INHBA, ITGB5, PMEPA1, VEGFA, ITGA2, NOTCH2, MMP14, NID2, ECM2, MEST, TPM1, COL11A1, ITGB1, COL16A1, CCN2, QSOX1, IL15, MFAP5, PFN2, SGCD, TIMP3, SLIT2, NNMT, CDH2, VIM, AREG, SDC1, COL5A1, COL1A1, SPARC, LAMA2, SPP1, EDIL3, COLGALT1, PVR, HTRA1, FSTL3, THBS2, TGFBI, COL5A2, PLAUR, BGN, COL8A2, COL1A2, FUCA1, COL12A1, CDH6, LOXL1, LGALS1, PDGFRB, …	Up-regulated
TGF_BETA_SIGNALING_up	0.00301233	0.00922526	0.431708	0.458427	1.67517	54	CDH1, BMPR1A, PMEPA1, RAB31, RHOA, JUNB, ARID4B, SMAD7, SMURF1, SMURF2, BMP2, WWTR1, ID3, XIAP, NCOR2, PPP1CA, HDAC1, SLC20A1, SKIL, FNTA, UBE2D3, LEFTY2, THBS1, FURIN, SMAD3, BMPR2, APC, KLF10, MAP3K7, SPTBN1, BCAR3	Up-regulated
CHOLESTEROL_HOMEOSTASIS_up	0.00150118	0.0061298	0.45506	0.432829	1.65906	74	ADH4, PDK3, PPARG, ALCAM, LGALS3, CD9, TMEM97, ERRFI1, IDI1, CPEB2, GPX8, HMGCS1, FDFT1, GNAI1, ATF3, FDPS, ACAT2, PLAUR, DHCR7, PCYT2, S100A11, ACSS2, STX5, SEMA3B, NFIL3, CYP51A1, HMGCR, MAL2, ACTG1	Up-regulated
E2F_TARGETS_up	0.000165306	0.000900001	0.518848	0.37153	1.63326	199	HMGB2, PAICS, PMS2, MRE11, CTCF, TUBB, TUBG1, DCTPP1, CTPS1, DUT, NME1, DEK, CDKN1A, JPT1, CDCA3, CCP110, STMN1, TIPIN, ING3, CDC25B, ASF1B, PHF5A, MYC, UBE2T, CDKN2A, HUS1, POLD2, HMGB3, RPA3, LUC7L3, CHEK2, USP1, SNRPB, RAD50, CSE1L, RAD51C, SPAG5, PRDX4, TRIP13, H2AX, CKS2, MCM6, SLBP, SMC1A, CKS1B, SUV39H1, CDKN1B, DDX39A, PDS5B, NAP1L1, NCAPD2, XRCC6, BRCA2, LIG1, CDKN2C, MSH2, DIAPH3, KPNA2…	Up-regulated
GLYCOLYSIS_up	0.000155193	0.000900001	0.518848	0.367439	1.61554	200	VCAN, CLDN3, PYGB, PDK3, B3GAT3, MXI1, XYLT2, AK4, EXT2, DSC2, PFKFB1, VEGFA, SOD1, ALDOB, ALDOA, GNPDA1, GMPPB, GFPT1, TFF3, GOT2, STMN1, B4GALT2, QSOX1, CHST4, DDIT4, SDHC, TXN, CENPA, HS2ST1, PKP2, AKR1A1, GALK1, ECD, SDC1, G6PD, AK3, COL5A1, FAM162A, SDC2, EGLN3, CHST12, MED24, PGLS, TGFBI, CHPF2, PGK1, POLR3K, UGP2, SLC25A13, ARPP19, MDH1, ELF3, RRAGD, PPIA, RARS1, P4HA1, MET, SLC35A3, GYS1,…	Up-regulated
MTORC1_SIGNALING_up	0.00058744	0.00261678	0.477271	0.363191	1.59658	197	SLC7A5, SYTL2, AK4, CD9, TMEM97, ADIPOR2, USO1, NUPR1, ASNS, IDI1, TUBG1, ALDOA, CDKN1A, PSMG1, CFP, HMGCS1, ADD3, SLC6A6, EIF2S2, TXNRD1, DDIT4, FKBP2, IMMT, GTF2H1, ATP5MC1, BCAT1, UFM1, SORD, ACACA, IGFBP5, LTA4H, G6PD, EGLN3, TES, GSK3B, HSPE1, COPS5, ACTR2, PPA1, PGK1, ACSL3, DHCR7, CALR, ELOVL6, PSAT1, CCT6A, TOMM40, NUFIP1, PPIA, NFIL3, SERP1, CYP51A1, P4HA1, HMGCR, RAB1A, GCLC, SLC2A1, PI…	Up-regulated
UV_RESPONSE_up	0.00229149	0.00863716	0.431708	0.362458	1.55366	158	SLC6A8, SPR, EPCAM, NUP58, MAOA, CDK2, GLS, ASNS, HNRNPU, GRPEL1, DNAJB1, CEBPG, MMP14, FOSB, ALDOA, PRPF3, DNAJA1, CNP, GCH1, JUNB, HSPA13, SLC6A12, SIGMAR1, GRINA, ATF3, RFC4, BTG3, BMP2, SULT1A1, PPP1R2, WIZ, EIF5, TYRO3, MGAT1, CXCL2, TGFBRAP1, H2AX, C4BPB, E2F5, POLR2H, CYB5R1, CYP1A1, ATP6V1F, KLHDC3, TACR3, EPHX1, GPX3, FOS, STK25, DLG4, FURIN, PDLIM3, PDAP1, EIF2S3, CYB5B, TUBA4A, SELENOW	Up-regulated
FATTY_ACID_METABOLISM_up	0.00296531	0.00922526	0.431708	0.362038	1.54885	156	HSPH1, S100A10, MAOA, ADIPOR2, ACSL5, APEX1, HADH, SUCLG2, CEL, IDI1, ACAA2, ALAD, GRHPR, CPT1A, FABP1, ALDOA, PRDX6, NTHL1, PDHA1, HMGCS1, ALDH1A1, SDHC, SLC22A5, BMPR1B, OSTC, UGDH, METAP1, G0S2, ACOX1, HSDL2, CBR1, ACAT2, GLUL, SMS, ADSL, MDH1, IDH3B, LGALS1, KMT5A, YWHAH, CRYZ, MGLL, CYP1A1, RAP1GDS1, BCKDHB, PTS, EPHX1, PCBD1, ACSS1, NSDHL, SUCLA2, ECI1, HPGD, HIBCH, IDH3G, PTPRG, DECR1, LDH…	Up-regulated
NOTCH_SIGNALING_up	0.0379416	0.0599721	0.321776	0.461488	1.51689	32	MAML2, FZD5, NOTCH2, DTX4, CUL1, SKP1, APH1A, HES1, PSENEN, TCF7L2, FZD7, LFNG, JAG1, PSEN2, DTX1, CCND1	Up-regulated
G2M_CHECKPOINT_up	0.0029377	0.00922526	0.431708	0.344992	1.51628	198	SLC7A5, CUL4A, SRSF10, HNRNPU, DBF4, CTCF, NOTCH2, TFDP1, NUMA1, JPT1, CUL1, UPF1, TLE3, SFPQ, PRPF4B, STMN1, CBX1, CDC25B, SLC12A2, CENPA, MYC, E2F4, H2AZ2, KIF5B, TRAIP, HUS1, HMGB3, NUP50, LIG3, ARID4A, E2F1, H2AX, KATNA1, CKS2, KMT5A, MCM6, SLC7A1, SMC1A, CKS1B, MTF2, SUV39H1, CDKN1B, DDX39A, PDS5B, TROAP, BRCA2, CDKN2C, PAFAH1B1, SLC38A1, SMAD3, MAP3K20, TOP1, KPNA2, CDC25A, SRSF2, RBL1, GSP…	Up-regulated
APICAL_JUNCTION_up	0.00403172	0.0116208	0.407018	0.340333	1.4958	198	VCAN, CLDN19, CLDN4, PTEN, CERCAM, CDH1, JUP, LAMC2, NECTIN1, MAPK13, HADH, CDH3, CLDN15, ITGA2, TUBG1, VAV2, MMP9, LAMB3, ITGB1, COL16A1, CDH4, COL17A1, CD99, CD276, ACTA1, SLIT2, CAP1, MYH9, GNAI1, CALB2, SYMPK, PCDH1, ADAM9, ITGA3, TIAL1, ICAM2, MPZL1, VCL, ADAMTS5, ACTB, NF2, CTNND1, NRXN2, TGFBI, PARD6G, INPPL1, TRO, RRAS, CDH6, GTF2F1, NF1, AMIGO1, YWHAH, TAOK2, PIK3CB, ITGA10, CDK8, PIK3R3…	Up-regulated
APOPTOSIS_up	0.00771898	0.0199068	0.407018	0.342804	1.46836	159	GPX4, ANKH, JUN, HMGB2, LGALS3, MADD, CDK2, EMP1, F2R, PEA15, APP, CASP8, SOD1, PPP2R5B, TNF, CDKN1A, IGF2R, DNAJA1, GCH1, RARA, CDC25B, DAP3, TIMP3, ADD1, TSPO, SMAD7, ATF3, EREG, LEF1, BTG3, BMP2, IFNB1, BGN, PDCD4, VDAC2, SATB1, XIAP, ERBB3, PDGFRB, IL18, ERBB2, RELA, SLC20A1, CDKN1B, PPP3R1, GSTM1, SPTAN1, GPX3, DCN, CASP9, SAT1	Up-regulated
HEME_METABOLISM_up	0.00729685	0.0198637	0.407018	0.329406	1.44808	199	SLC6A8, NUDT4, EZH1, FBXO9, GDE1, CCDC28A, ATG4A, MXI1, SLC11A2, USP15, CAST, MGST3, ASNS, RAD23A, MKRN1, MPP1, ARL2BP, ALAD, MARCHF2, PSMD9, HBB, PPP2R5B, NNT, MOSPD1, CAT, SLC25A38, KDM7A, EIF2AK1, PICALM, DAAM1, HBQ1, GCLM, GLRX5, ADD1, NFE2L1, BMP2K, SIDT2, HAGH, LMO2, SLC4A1, RHAG, RIOK3, ATP6V0A1, PGLS, LAMP2, SMOX	Up-regulated
KRAS_SIGNALING_up	0.00990295	0.0231069	0.38073	0.319748	1.40585	200	APOD, ANKH, GABRA3, JUP, MMP11, EMP1, INHBA, PLAU, DNMBP, ITGBL1, ADGRA2, EPHB2, ZNF277, CBL, GFPT2, SCG5, ITGA2, CPE, TMEM176B, STRN, MMP9, RBP4, USH1C, IRF8, WDR33, AVL9, CSF2RA, TSPAN1, CAB39L, EVI5, LIF, TMEM176A, SPP1, ACE, G0S2, EREG, FLT4, BMP2, ANO1, MAP7, PLAUR, PTBP2, BTC, F2RL1, ETV1, SPON1, AMMECR1, SATB1, FUCA1, SEMA3B, TRIB1, IL1RL2	Up-regulated
ALLOGRAFT_REJECTION_up	2.83646e-05	0.000347467	0.57561	-0.304213	-1.66887	198	CCR2, TLR1, CD3D, CD28, GZMA, CXCL9, TRAT1, ZAP70, PRKCG, CCL5, CD2, HLA-DMB, CXCL13, CCL2, IL18RAP, IL9, FYB1, CD3G, IL2RA, LYN, CD247, IL16, IL2, IRF4, PSMB10, PTPRC, GBP2, CD4, CD74, KLRD1, JAK2, ITGAL, CD40, NLRP3, CD3E, MAP4K1, SRGN, WARS1, IL7, CD96, HCLS1, CCL22, HLA-DQA1, CCR5, CCND3, TGFB2, IL6, CD8B, FAS, NOS2, IL11, APBB1, STAT1, TLR6, WAS, HLA-DOB, TIMP1, AKT1, GPR65	Down-regulated
