# Supplementary material for: An invasion front gene expression signature for higher-risk patient selection in stage IIA MSS colon cancer
Source: Front Oncol. 2024 Apr 19;14:1367231. doi: 10.3389/fonc.2024.1367231 (PMC11066151; doi:10.3389/fonc.2024.1367231)
Supplement: Supplementary file 4 [file Table_3.xlsx]

## Sheet: Sheet3
AUC from univariate analyses: for each gene, the AUC for discriminating between early and late relapsers is given, along with the corresponding (un-adjusted) p-value

## Sheet: AUC-bulk
ID	auc	sign	P.Value
C20orf85	0.852632	1	7.52701e-05
RPL32P35	0.834211	1	0.000198876
TACR3	0.834211	-1	0.000198876
TMEM190	0.823684	1	0.000334203
MTND4P11	0.821053	1	0.000379055
SIX3-AS1	0.815789	1	0.000485465
ALS2CL	0.815789	1	0.000485465
CXCL9	0.815789	-1	0.000485465
PPY2P	0.807895	1	0.000696091
ALDOC	0.805263	1	0.000782756
DUSP28	0.805263	1	0.000782756
HOMER2	0.805263	-1	0.000782756
UMAD1	0.802632	1	0.00087901
AMPH	0.8	1	0.00098578
OR8S21P	0.8	-1	0.00098578
GBA2	0.8	-1	0.00098578
PRODH2	0.8	1	0.00098578
OR5AL2P	0.8	1	0.00098578
LMLN-AS1	0.797368	-1	0.00110405
CLCN4	0.797368	1	0.00110405
POU1F1	0.797368	1	0.00110405
MTATP6P14	0.794737	1	0.00123491
GRM4	0.794737	1	0.00123491
ZNF624	0.794737	1	0.00123491
FAM229B	0.794737	1	0.00123491
KLF3-AS1	0.794737	1	0.00123491
MAGEA5P	0.792105	1	0.00137949
SNORD27	0.792105	1	0.00137949
C1orf105	0.789474	1	0.00153904
TMEM212-AS1	0.786842	1	0.00171488
MLIP-IT1	0.786842	1	0.00171488
ACOT12	0.786842	1	0.00171488
PSMD10P2	0.786842	-1	0.00171488
PLIN1	0.786842	-1	0.00171488
CCNB1IP1	0.786842	1	0.00171488
GTF2IP3	0.786842	1	0.00171488
HAX1	0.784211	1	0.00190845
CEACAMP9	0.784211	1	0.00190845
ENPP7P4	0.781579	1	0.00212127
MROH2B	0.781579	1	0.00212127
ZNF662	0.781579	1	0.00212127
RPS4XP4	0.781579	-1	0.00212127
LY6G6C	0.781579	1	0.00212127
ZNF725P	0.778947	1	0.00235497
APOD	0.778947	1	0.00235497
SERPINC1	0.778947	1	0.00235497
ULK1	0.778947	1	0.00235497
RPS26P49	0.776316	-1	0.0026113
PSMC1P13	0.776316	1	0.0026113
DIRC1	0.776316	1	0.0026113
CLDN4	0.776316	1	0.0026113
MBLAC2	0.776316	1	0.0026113
RASA4CP	0.776316	1	0.0026113
GBP5	0.773684	-1	0.0028921
DUX4L12	0.773684	1	0.0028921
VIPR1	0.773684	1	0.0028921
EOLA2-DT	0.771053	1	0.00319936
GC	0.771053	1	0.00319936
OPHN1	0.771053	1	0.00319936
CCL7	0.771053	1	0.00319936
SORL1	0.771053	1	0.00319936
ZNF254	0.771053	1	0.00319936
RPL36AP15	0.771053	-1	0.00319936
TMCO1-AS1	0.768421	1	0.00353519
CD81-AS1	0.768421	1	0.00353519
TTC7B	0.768421	1	0.00353519
ZNF679	0.768421	1	0.00353519
NR2F6	0.768421	1	0.00353519
SPIN2B	0.768421	1	0.00353519
RGPD4-AS1	0.768421	-1	0.00353519
EI24P1	0.765789	-1	0.00390181
BANCR	0.765789	-1	0.00390181
CDKN2C	0.765789	1	0.00390181
TAPT1-AS1	0.765789	-1	0.00390181
SBSN	0.765789	1	0.00390181
SLC4A10	0.765789	-1	0.00390181
CADM3	0.765789	1	0.00390181
RFX2	0.765789	1	0.00390181
SULT1A2	0.765789	1	0.00390181
SNORD6	0.765789	-1	0.00390181
TESPA1	0.765789	-1	0.00390181
KATNBL1P1	0.763158	1	0.0043016
TBX18-AS1	0.763158	1	0.0043016
KIAA1549L	0.763158	1	0.0043016
FBXO2	0.763158	1	0.0043016
GPR31	0.763158	1	0.0043016
ASCL2	0.763158	1	0.0043016
HEATR3	0.763158	-1	0.0043016
DGLUCY	0.763158	1	0.0043016
UNC5A	0.763158	1	0.0043016
CRB3	0.763158	1	0.0043016
PP12613	0.760526	-1	0.00473706
CTF2P	0.760526	1	0.00473706
BNIP3P37	0.760526	1	0.00473706
CLCN6	0.760526	1	0.00473706
BIN1	0.760526	1	0.00473706
HSPA1A	0.760526	1	0.00473706
ZSWIM5P3	0.760526	1	0.00473706
NHP2P2	0.760526	1	0.00473706
TLR2	0.760526	1	0.00473706
POM121L14P	0.760526	1	0.00473706
MYO15B	0.760526	1	0.00473706
OR7E37P	0.757895	1	0.00521085
TRIM36-IT1	0.757895	-1	0.00521085
EMX2	0.757895	-1	0.00521085
LRRC63	0.757895	1	0.00521085
TMEM150B	0.757895	1	0.00521085
DCPS	0.757895	1	0.00521085
KRTAP5-10	0.757895	1	0.00521085
TBC1D7	0.757895	1	0.00521085
CHCHD2P6	0.757895	-1	0.00521085
HNRNPCP8	0.755263	1	0.00572577
GSTA8P	0.755263	1	0.00572577
LONRF2P2	0.755263	1	0.00572577
POLR3F	0.755263	1	0.00572577
BTG4P1	0.755263	1	0.00572577
RPL12P49	0.755263	-1	0.00572577
CYYR1	0.755263	1	0.00572577
DIPK1A	0.755263	1	0.00572577
MEST	0.755263	1	0.00572577
IRAK4	0.755263	1	0.00572577
PEX13	0.755263	1	0.00572577
ZNF76	0.755263	1	0.00572577
ZNF527	0.755263	1	0.00572577
SNORD119	0.752632	-1	0.00628479
CDH9	0.752632	1	0.00628479
FARSA-AS1	0.752632	-1	0.00628479
GRAMD4P4	0.752632	1	0.00628479
CHGA	0.752632	1	0.00628479
OR1I1	0.752632	-1	0.00628479
COL5A1	0.752632	1	0.00628479
OTOP1	0.752632	1	0.00628479
OR6Q1	0.752632	-1	0.00628479
FLII	0.752632	-1	0.00628479
CABIN1	0.752632	-1	0.00628479
TRBV10-1	0.752632	1	0.00628479
GYPB	0.752632	1	0.00628479
EYS	0.752632	-1	0.00628479
IRX1P1	0.752632	-1	0.00628479
SNORD96B	0.752632	1	0.00628479
DDX39BP2	0.75	-1	0.006891
LDHBP1	0.75	1	0.006891
C3orf22	0.75	-1	0.006891
BLNK	0.75	1	0.006891
EPB41L4B	0.75	1	0.006891
BSPRY	0.75	1	0.006891
RLN2	0.75	1	0.006891
CYB5RL	0.75	1	0.006891
ADARB2-AS1	0.75	-1	0.006891
SNORD7	0.75	-1	0.006891
SMIM2	0.75	1	0.006891
TP53I3	0.75	1	0.006891
YRDCP2	0.747368	1	0.00754771
VN1R80P	0.747368	1	0.00754771
SLC5A8	0.747368	-1	0.00754771
MORC2	0.747368	-1	0.00754771
ABHD12	0.747368	1	0.00754771
HLA-DMB	0.747368	-1	0.00754771
SPRED3	0.747368	1	0.00754771
KCNJ2-AS1	0.747368	-1	0.00754771
NCRNA00250	0.747368	1	0.00754771
KRBOX4	0.747368	1	0.00754771
OVOL2	0.747368	1	0.00754771
RPL4P2	0.747368	-1	0.00754771
TMC7	0.747368	1	0.00754771
SNORD116-1	0.744737	1	0.00825834
GRAMD4P7	0.744737	1	0.00825834
FAM13A	0.744737	1	0.00825834
SMURF2P1-LRRC37BP1	0.744737	1	0.00825834
SBSPON	0.744737	-1	0.00825834
ADGRF4	0.744737	1	0.00825834
FLJ33534	0.744737	1	0.00825834
HBB	0.744737	1	0.00825834
QRFP	0.744737	1	0.00825834
EEF1DP4	0.744737	-1	0.00825834
SPIN2A	0.744737	1	0.00825834
RPL7P52	0.744737	-1	0.00825834
SCARNA15	0.744737	1	0.00825834
CA5AP1	0.744737	-1	0.00825834
CCDC144A	0.744737	-1	0.00825834
AK6P1	0.742105	1	0.00902653
C8orf17	0.742105	-1	0.00902653
FGFR1OP2P1	0.742105	-1	0.00902653
EBI3	0.742105	1	0.00902653
RIDA	0.742105	1	0.00902653
ZNF433	0.742105	1	0.00902653
CYP2F2P	0.742105	1	0.00902653
AMPD1	0.742105	-1	0.00902653
NOX1	0.742105	1	0.00902653
KRT8P23	0.742105	1	0.00902653
ACSL5	0.742105	1	0.00902653
NDFIP2	0.742105	1	0.00902653
GPALPP1	0.742105	1	0.00902653
PRKCI	0.742105	1	0.00902653
SYNDIG1L	0.742105	1	0.00902653
FAM153CP	0.742105	-1	0.00902653
FN3KRP	0.742105	1	0.00902653
CAMKMT	0.742105	-1	0.00902653
KLF16	0.742105	1	0.00902653
TMTC4	0.742105	1	0.00902653
HIGD1AP18	0.739474	-1	0.00985605
RAB40B	0.739474	1	0.00985605
OR2A14	0.739474	1	0.00985605
CCDC167	0.739474	1	0.00985605
CLYBL	0.739474	1	0.00985605
DTNA	0.739474	1	0.00985605
IGHV2-70	0.739474	-1	0.00985605
DCAF12L2	0.739474	1	0.00985605
IDH3G	0.739474	1	0.00985605
CDY7P	0.739474	1	0.00985605
NF1P8	0.739474	1	0.00985605
RPL6P25	0.739474	-1	0.00985605
ALG3P1	0.739474	1	0.00985605
NDUFS6	0.739474	1	0.00985605
GINS2	0.739474	1	0.00985605
STEAP3	0.739474	-1	0.00985605
PLAAT4	0.739474	-1	0.00985605
PRDM15	0.739474	1	0.00985605
SCARNA5	0.739474	1	0.00985605
BORA	0.739474	1	0.00985605
OR5AN2P	0.739474	1	0.00985605
ARFRP1	0.736842	1	0.0107509
UNC5D	0.736842	1	0.0107509
ZNF362	0.736842	1	0.0107509
PKD1L1	0.736842	1	0.0107509
ANKRD30BP3	0.736842	1	0.0107509
LCE1D	0.736842	1	0.0107509
ATP11AUN	0.736842	1	0.0107509
TMEM215	0.736842	1	0.0107509
BPIFA1	0.736842	1	0.0107509
AMBRA1	0.736842	1	0.0107509
PCYT1B	0.736842	1	0.0107509
MTRF1	0.736842	1	0.0107509
HORMAD2	0.736842	-1	0.0107509
RRS1	0.736842	-1	0.0107509
SFPQP1	0.736842	-1	0.0107509
CACYBP	0.736842	-1	0.0107509
TMEM39B	0.736842	-1	0.0107509
BMP1	0.736842	-1	0.0107509
DMKN	0.736842	-1	0.0107509
RPS3AP40	0.734211	1	0.0117151
RPS2P39	0.734211	1	0.0117151
BNIP3P8	0.734211	1	0.0117151
MTND4P21	0.734211	1	0.0117151
CDH13-AS2	0.734211	1	0.0117151
MTND3P20	0.734211	1	0.0117151
LRRC25	0.734211	1	0.0117151
OR8U1	0.734211	-1	0.0117151
FUT2	0.734211	1	0.0117151
GEM	0.734211	1	0.0117151
GTF2H1	0.734211	1	0.0117151
HMGN2P11	0.734211	1	0.0117151
KCNE1	0.734211	1	0.0117151
CCDC188	0.734211	-1	0.0117151
FUNDC2P2	0.734211	1	0.0117151
OR10V1	0.734211	1	0.0117151
SKINT1L	0.734211	1	0.0117151
LEP	0.734211	1	0.0117151
KITLG	0.734211	-1	0.0117151
MYOC	0.734211	1	0.0117151
ACSM5	0.734211	-1	0.0117151
MKRN4P	0.734211	1	0.0117151
UCK1	0.734211	1	0.0117151
ST6GAL2	0.734211	1	0.0117151
ZNF503	0.734211	1	0.0117151
NEMF	0.734211	-1	0.0117151
TP53TG3HP	0.731579	1	0.0127532
PHBP9	0.731579	1	0.0127532
RRM2P3	0.731579	1	0.0127532
COMMD3-BMI1	0.731579	1	0.0127532
MTND5P2	0.731579	-1	0.0127532
ELFN1-AS1	0.731579	-1	0.0127532
UBD	0.731579	-1	0.0127532
CLK2P1	0.731579	-1	0.0127532
CCDC43	0.731579	1	0.0127532
ZNF688	0.731579	1	0.0127532
ZNF681	0.731579	1	0.0127532
ZNF114	0.731579	1	0.0127532
GABARAPL3	0.731579	1	0.0127532
TOX3	0.731579	1	0.0127532
IGSF10	0.731579	1	0.0127532
KRT5	0.731579	1	0.0127532
MTHFD2L	0.731579	1	0.0127532
PC	0.731579	1	0.0127532
GSKIP	0.731579	-1	0.0127532
PPID	0.731579	1	0.0127532
KRTAP3-1	0.731579	1	0.0127532
AKR7A2	0.731579	1	0.0127532
RPL7P49	0.728947	-1	0.0138695
MFFP3	0.728947	-1	0.0138695
SLC35G4	0.728947	-1	0.0138695
NAA38	0.728947	-1	0.0138695
MGC16025	0.728947	-1	0.0138695
VPS33B-DT	0.728947	1	0.0138695
MTCO1P43	0.728947	1	0.0138695
MROH8	0.728947	1	0.0138695
CRYGB	0.728947	1	0.0138695
EPHB3	0.728947	1	0.0138695
TBATA	0.728947	1	0.0138695
ATP11A	0.728947	1	0.0138695
HAL	0.728947	1	0.0138695
TTTY2	0.728947	1	0.0138695
BCL9	0.728947	1	0.0138695
MRPS24	0.728947	1	0.0138695
LIMD1	0.728947	1	0.0138695
CARTPT	0.728947	1	0.0138695
PGAM1P13	0.726316	1	0.0150688
FAM66A	0.726316	1	0.0150688
RHOXF1P1	0.726316	1	0.0150688
CLC	0.726316	-1	0.0150688
FAM43A	0.726316	1	0.0150688
LINGO2	0.726316	1	0.0150688
ACIN1	0.726316	1	0.0150688
VXN	0.726316	1	0.0150688
PLCXD3	0.726316	1	0.0150688
BTF3P4	0.726316	1	0.0150688
HAGLR	0.726316	-1	0.0150688
WEE2	0.726316	1	0.0150688
NTM	0.726316	1	0.0150688
PPME1	0.726316	1	0.0150688
PDGFA	0.726316	1	0.0150688
VSIG10	0.726316	1	0.0150688
ATG2B	0.726316	-1	0.0150688
PRB2	0.726316	1	0.0150688
SCGB1C2	0.726316	1	0.0150688
FRMD1	0.726316	1	0.0150688
C12orf57	0.723684	-1	0.0163559
UBR3	0.723684	-1	0.0163559
CT62	0.723684	-1	0.0163559
TRBV6-5	0.723684	-1	0.0163559
IRF1	0.723684	-1	0.0163559
TMEM151B	0.723684	-1	0.0163559
MUC2	0.723684	-1	0.0163559
H2BW4P	0.723684	-1	0.0163559
MFSD13A	0.723684	-1	0.0163559
ATP9A	0.723684	1	0.0163559
SPAG11B	0.723684	1	0.0163559
PRELID3A	0.723684	1	0.0163559
AKAP11	0.723684	1	0.0163559
COL8A2	0.723684	1	0.0163559
SHANK2	0.723684	1	0.0163559
EP400P1	0.723684	1	0.0163559
OR6M1	0.723684	1	0.0163559
PLCG1	0.723684	1	0.0163559
BBS2	0.723684	1	0.0163559
SGCD	0.723684	1	0.0163559
HMGB3P15	0.723684	1	0.0163559
ELOVL1	0.723684	1	0.0163559
RPL31P7	0.723684	1	0.0163559
TMEM97P2	0.723684	1	0.0163559
SPACA5B	0.723684	1	0.0163559
UPK1B	0.723684	1	0.0163559
GAPDHP44	0.721053	-1	0.017736
RPS29P6	0.721053	-1	0.017736
RPS7P12	0.721053	1	0.017736
RPS3AP32	0.721053	-1	0.017736
CSN1S2BP	0.721053	1	0.017736
CLCN3P1	0.721053	-1	0.017736
RPS23P9	0.721053	-1	0.017736
HNRNPA1P15	0.721053	-1	0.017736
TRIM52-AS1	0.721053	-1	0.017736
FNBP1P1	0.721053	-1	0.017736
MTND5P18	0.721053	1	0.017736
CHCHD2P5	0.721053	1	0.017736
IGF2BP1	0.721053	-1	0.017736
TMEM256P2	0.721053	1	0.017736
CORIN	0.721053	1	0.017736
RPL7AP14	0.721053	1	0.017736
LRRC55	0.721053	-1	0.017736
OR51B5	0.721053	1	0.017736
KRT17P6	0.721053	-1	0.017736
SLC43A3	0.721053	1	0.017736
HBA1	0.721053	1	0.017736
OR6K3	0.721053	1	0.017736
RPL17P25	0.721053	-1	0.017736
RGS4	0.721053	1	0.017736
PHKA1P1	0.721053	-1	0.017736
CD177P1	0.721053	1	0.017736
RELL1	0.721053	-1	0.017736
RUBCNL	0.721053	1	0.017736
ZNF528	0.721053	1	0.017736
UBE3B	0.721053	1	0.017736
LPXN	0.721053	1	0.017736
NAT2	0.718421	-1	0.0192142
ARHGAP42P5	0.718421	-1	0.0192142
UBE2CP3	0.718421	1	0.0192142
RPL23P4	0.718421	-1	0.0192142
FTH1P26	0.718421	1	0.0192142
ABALON	0.718421	1	0.0192142
BSN-AS1	0.718421	-1	0.0192142
NOXA1	0.718421	-1	0.0192142
LDB3	0.718421	1	0.0192142
CYP4F8	0.718421	1	0.0192142
CPNE9	0.718421	1	0.0192142
EDNRB	0.718421	1	0.0192142
ANGPT1	0.718421	1	0.0192142
CCDC141	0.718421	1	0.0192142
GRIA2	0.718421	1	0.0192142
IGKV1-35	0.718421	1	0.0192142
GRIK4	0.718421	1	0.0192142
SLC40A1	0.718421	1	0.0192142
HPRT1P3	0.718421	-1	0.0192142
SMCO2	0.718421	-1	0.0192142
RBPJP2	0.718421	1	0.0192142
USP12PY	0.718421	1	0.0192142
KRTAP10-4	0.718421	1	0.0192142
C6orf120	0.718421	-1	0.0192142
ZNF324B	0.718421	1	0.0192142
OR2AK2	0.718421	1	0.0192142
CCDC88C	0.718421	1	0.0192142
MSNP1	0.718421	1	0.0192142
PLAC8	0.718421	-1	0.0192142
ATP6AP1	0.718421	-1	0.0192142
UGT2B29P	0.718421	1	0.0192142
SOBP	0.718421	-1	0.0192142
MIS18BP1	0.718421	-1	0.0192142
PPP6C	0.718421	1	0.0192142
SIRPG	0.718421	1	0.0192142
RPL23AP32	0.718421	-1	0.0192142
NDUFA3P3	0.718421	1	0.0192142
RBBP4P3	0.718421	1	0.0192142
ZKSCAN1	0.718421	1	0.0192142
CAMP	0.718421	-1	0.0192142
TBC1D10A	0.718421	1	0.0192142
ZNF518B	0.718421	1	0.0192142
CD3D	0.718421	-1	0.0192142
SRA1	0.715789	1	0.020796
UQCRHP4	0.715789	1	0.020796
COX6CP4	0.715789	1	0.020796
KLHL7-DT	0.715789	-1	0.020796
SHANK2-AS1	0.715789	1	0.020796
ERLNC1	0.715789	1	0.020796
RABGAP1L-IT1	0.715789	-1	0.020796
PLAAT3	0.715789	1	0.020796
ZNF511	0.715789	1	0.020796
TMEM150A	0.715789	1	0.020796
ZNF346	0.715789	1	0.020796
HEATR9	0.715789	-1	0.020796
BOD1L1	0.715789	1	0.020796
SEZ6L2	0.715789	1	0.020796
IGKV3OR2-5	0.715789	1	0.020796
CTAGE6	0.715789	1	0.020796
KARS1	0.715789	1	0.020796
OR11G1P	0.715789	1	0.020796
MARK2P10	0.715789	-1	0.020796
MGMT	0.715789	1	0.020796
MLH1	0.715789	-1	0.020796
MPV17	0.715789	1	0.020796
ACTG1P23	0.715789	1	0.020796
MTX1	0.715789	1	0.020796
REEP2	0.715789	1	0.020796
ZSWIM6	0.715789	1	0.020796
RLN1	0.715789	1	0.020796
SCOC	0.715789	1	0.020796
KIF9	0.715789	-1	0.020796
PSMA6P1	0.715789	-1	0.020796
KYNUP1	0.715789	-1	0.020796
SFR1P2	0.715789	-1	0.020796
BTG2	0.715789	1	0.020796
TEFM	0.715789	1	0.020796
HS6ST2	0.715789	1	0.020796
CABLES1	0.715789	1	0.020796
CDH1	0.715789	1	0.020796
SNORD125	0.713158	1	0.022487
IFNWP9	0.713158	-1	0.022487
RPS20P20	0.713158	-1	0.022487
RPS4XP20	0.713158	-1	0.022487
RBM22P4	0.713158	-1	0.022487
CDC42P5	0.713158	-1	0.022487
PCDHB1-AS1	0.713158	1	0.022487
ZNF529-AS1	0.713158	1	0.022487
EHD4-AS1	0.713158	-1	0.022487
KCNMB2	0.713158	1	0.022487
CREB3	0.713158	1	0.022487
UTP14A	0.713158	1	0.022487
LAYN	0.713158	1	0.022487
PRSS35	0.713158	1	0.022487
ERV3-1	0.713158	1	0.022487
FCGR1A	0.713158	-1	0.022487
TAS2R19	0.713158	-1	0.022487
DGAT2-DT	0.713158	1	0.022487
HCCAT5	0.713158	1	0.022487
DLX6-AS1	0.713158	-1	0.022487
IGLV9-49	0.713158	1	0.022487
MRPS18B	0.713158	1	0.022487
HDGF	0.713158	1	0.022487
IHO1	0.713158	-1	0.022487
RTN4RL2	0.713158	-1	0.022487
KIF7	0.713158	1	0.022487
OGFRP1	0.713158	-1	0.022487
MAP3K15	0.713158	1	0.022487
C10orf105	0.713158	1	0.022487
NRAP	0.713158	1	0.022487
TM6SF2	0.713158	1	0.022487
MAGOHB	0.713158	1	0.022487
KCNQ1DN	0.713158	-1	0.022487
RPL5	0.713158	-1	0.022487
SCP2	0.713158	1	0.022487
ZNF141	0.713158	1	0.022487
DHRS12	0.713158	1	0.022487
SPRTN	0.713158	-1	0.022487
DYRK4	0.713158	-1	0.022487
TBL1Y	0.713158	1	0.022487
PNMA1	0.713158	-1	0.022487
ARMC6	0.713158	1	0.022487
IFIT6P	0.710526	-1	0.0242929
RAD1P1	0.710526	1	0.0242929
GAPDHP45	0.710526	-1	0.0242929
REXO1L12P	0.710526	1	0.0242929
CHAF1A	0.710526	-1	0.0242929
ZBED6	0.710526	-1	0.0242929
MRPS30-DT	0.710526	1	0.0242929
EEF1E1-BLOC1S5	0.710526	1	0.0242929
MTND2P26	0.710526	1	0.0242929
WNT5A-AS1	0.710526	1	0.0242929
SUCLG2-DT	0.710526	1	0.0242929
OVOL1-AS1	0.710526	1	0.0242929
MTND3P13	0.710526	1	0.0242929
CIRBP	0.710526	1	0.0242929
HINT3	0.710526	1	0.0242929
SIRPA	0.710526	1	0.0242929
FAM78B	0.710526	-1	0.0242929
NCOR1P1	0.710526	-1	0.0242929
RAB6D	0.710526	1	0.0242929
CCDC140	0.710526	1	0.0242929
FREM1	0.710526	1	0.0242929
CFAP161	0.710526	-1	0.0242929
SLITRK3	0.710526	1	0.0242929
AKR1B1P2	0.710526	-1	0.0242929
GAS2	0.710526	1	0.0242929
SSX6P	0.710526	1	0.0242929
GREP1	0.710526	-1	0.0242929
VSTM2B-DT	0.710526	1	0.0242929
B3GNT8	0.710526	1	0.0242929
MT1E	0.710526	-1	0.0242929
MTX1P1	0.710526	1	0.0242929
ARGFXP2	0.710526	-1	0.0242929
HDDC2	0.710526	1	0.0242929
GET4	0.710526	1	0.0242929
ATP7B	0.710526	1	0.0242929
C2orf42	0.710526	1	0.0242929
FEZF2	0.710526	1	0.0242929
TMEM63B	0.710526	-1	0.0242929
TMEM176A	0.710526	1	0.0242929
TMEM63C	0.710526	1	0.0242929
ACTR3B	0.710526	1	0.0242929
PYHIN5P	0.710526	1	0.0242929
SDHDP2	0.710526	1	0.0242929
PCDH20	0.710526	1	0.0242929
SLC6A6	0.710526	1	0.0242929
SP100	0.710526	-1	0.0242929
TACR2	0.710526	1	0.0242929
TBX3	0.710526	-1	0.0242929
TMEM229A	0.710526	1	0.0242929
VCPKMT	0.710526	-1	0.0242929
SIKE1	0.710526	-1	0.0242929
PNPLA3	0.710526	-1	0.0242929
NPRL3	0.710526	1	0.0242929
EMC6	0.710526	-1	0.0242929
RPS6KL1	0.710526	1	0.0242929
OR5D3P	0.710526	1	0.0242929
AQP10	0.710526	1	0.0242929
ZNF251	0.710526	1	0.0242929
GCM2	0.710526	1	0.0242929
SLC35E2A	0.710526	1	0.0242929
ZNF736P7Y	0.707895	1	0.0262199
E2F3P2	0.707895	-1	0.0262199
MTND3P8	0.707895	1	0.0262199
ZNF230-DT	0.707895	1	0.0262199
NDRG1	0.707895	1	0.0262199
SEC62-AS1	0.707895	1	0.0262199
TENT4A	0.707895	-1	0.0262199
RABL2A	0.707895	1	0.0262199
PLIN2	0.707895	1	0.0262199
KCTD11	0.707895	1	0.0262199
APCDD1	0.707895	1	0.0262199
DTX3L	0.707895	-1	0.0262199
CMC1	0.707895	-1	0.0262199
RPS10P3	0.707895	-1	0.0262199
ZNF383	0.707895	-1	0.0262199
SLC25A3P1	0.707895	1	0.0262199
PRPS1L1	0.707895	-1	0.0262199
POM121L1P	0.707895	1	0.0262199
PTPN23	0.707895	1	0.0262199
FRG1BP	0.707895	1	0.0262199
TRBV4-2	0.707895	-1	0.0262199
C11orf54	0.707895	1	0.0262199
VPREB3	0.707895	1	0.0262199
MALRD1	0.707895	1	0.0262199
NANOGP6	0.707895	1	0.0262199
MLLT6	0.707895	-1	0.0262199
IL9RP2	0.707895	1	0.0262199
ETV3L	0.707895	1	0.0262199
DCXR	0.707895	1	0.0262199
PIWIL2	0.707895	1	0.0262199
BTBD2	0.707895	1	0.0262199
EXOC2	0.707895	-1	0.0262199
PSKH1	0.707895	1	0.0262199
POGLUT1	0.707895	1	0.0262199
STIM2	0.707895	-1	0.0262199
ZNF317	0.707895	1	0.0262199
RASA2	0.707895	1	0.0262199
RGS16	0.707895	1	0.0262199
NOD2	0.707895	-1	0.0262199
SNORD116-19	0.707895	1	0.0262199
ZNF736	0.707895	1	0.0262199
KDM6A	0.707895	1	0.0262199
SNORD114-10	0.707895	-1	0.0262199
SLC25A20	0.707895	1	0.0262199
CEACAM21	0.707895	-1	0.0262199
NAALAD2	0.705263	-1	0.0282739
CKMT2-AS1	0.705263	-1	0.0282739
HAUS6P2	0.705263	1	0.0282739
IGHV3OR16-13	0.705263	1	0.0282739
CHIAP3	0.705263	1	0.0282739
FAM53B-AS1	0.705263	1	0.0282739
WI2-87327B8.2	0.705263	1	0.0282739
SP140	0.705263	-1	0.0282739
FLYWCH2	0.705263	1	0.0282739
C10orf71	0.705263	1	0.0282739
DCUN1D3	0.705263	-1	0.0282739
VWA5B1	0.705263	1	0.0282739
COL10A1	0.705263	1	0.0282739
ACVR1C	0.705263	-1	0.0282739
OR9A2	0.705263	1	0.0282739
RPS4Y2	0.705263	1	0.0282739
SPINT5P	0.705263	1	0.0282739
CSPG4	0.705263	-1	0.0282739
ZNF578	0.705263	-1	0.0282739
SHISA4	0.705263	1	0.0282739
ESRRB	0.705263	1	0.0282739
F9	0.705263	1	0.0282739
ZBTB12	0.705263	1	0.0282739
DUX4L1	0.705263	1	0.0282739
NUP210	0.705263	-1	0.0282739
DEFB108B	0.705263	1	0.0282739
NEIL2	0.705263	1	0.0282739
H2BC1	0.705263	1	0.0282739
TAS2R20	0.705263	-1	0.0282739
RBM20	0.705263	-1	0.0282739
FGF14-AS2	0.705263	1	0.0282739
NKAIN3	0.705263	1	0.0282739
GSTA2	0.705263	-1	0.0282739
PRAMEF5	0.705263	-1	0.0282739
OR2T3	0.705263	1	0.0282739
PEDS1	0.705263	1	0.0282739
HERC2P2	0.705263	-1	0.0282739
DNAJB3	0.705263	1	0.0282739
STAG3L3	0.705263	1	0.0282739
MSX2	0.705263	1	0.0282739
CRYL1	0.705263	1	0.0282739
PHF7	0.705263	-1	0.0282739
ERCC6L	0.705263	1	0.0282739
KIAA1549	0.705263	1	0.0282739
BARD1	0.705263	1	0.0282739
PCTP	0.705263	1	0.0282739
RXFP1	0.705263	1	0.0282739
RPL3L	0.705263	1	0.0282739
CCT8P1	0.705263	1	0.0282739
DUX4L6	0.705263	1	0.0282739
DUX4L5	0.705263	1	0.0282739
DUX4L3	0.705263	1	0.0282739
DUX4L2	0.705263	1	0.0282739
PIN4P1	0.705263	-1	0.0282739
RNF128	0.705263	1	0.0282739
GLIS2	0.705263	1	0.0282739
CPZ	0.705263	1	0.0282739
CEP295	0.705263	-1	0.0282739
CD7	0.705263	1	0.0282739
VN2R3P	0.702632	1	0.0304614
HMGB1P20	0.702632	1	0.0304614
HSPE1P12	0.702632	1	0.0304614
PLA2G4C-AS1	0.702632	1	0.0304614
USP9YP32	0.702632	1	0.0304614
SDS	0.702632	1	0.0304614
ATXN7L2	0.702632	1	0.0304614
R3HDML	0.702632	1	0.0304614
STARD6	0.702632	1	0.0304614
DEFA3	0.702632	1	0.0304614
C14orf178	0.702632	1	0.0304614
ALG1L9P	0.702632	1	0.0304614
CCT5P2	0.702632	1	0.0304614
NOC2LP2	0.702632	1	0.0304614
CASC15	0.702632	1	0.0304614
HCG11	0.702632	1	0.0304614
ADISSP	0.702632	1	0.0304614
MBNL3	0.702632	1	0.0304614
ZNF302	0.702632	1	0.0304614
PCDHB4	0.702632	1	0.0304614
PTPN3	0.702632	1	0.0304614
SNORD13P1	0.702632	1	0.0304614
FDPSP2	0.702632	1	0.0304614
TCF19	0.702632	1	0.0304614
CCNP	0.702632	1	0.0304614
NUDT12	0.702632	1	0.0304614
ZMYM5	0.702632	1	0.0304614
CDHR1	0.702632	1	0.0304614
ZSCAN12	0.702632	1	0.0304614
TTC39CP1	0.702632	-1	0.0304614
DNAH17-AS1	0.702632	-1	0.0304614
COX6CP10	0.702632	-1	0.0304614
CTSS	0.702632	-1	0.0304614
BBS12	0.702632	-1	0.0304614
RPL22L1	0.702632	-1	0.0304614
ANAPC13	0.702632	-1	0.0304614
ANAPC15	0.702632	-1	0.0304614
NOP56P2	0.702632	-1	0.0304614
HSD17B7	0.702632	-1	0.0304614
GAPDHP14	0.702632	-1	0.0304614
BCAS3	0.702632	-1	0.0304614
APOL1	0.702632	-1	0.0304614
RPL5P35	0.7	-1	0.0327887
CIR1P1	0.7	-1	0.0327887
RPL35AP32	0.7	-1	0.0327887
FTX	0.7	1	0.0327887
TARID	0.7	1	0.0327887
GPM6BP3	0.7	-1	0.0327887
LSP1P2	0.7	1	0.0327887
CENPB	0.7	1	0.0327887
HEXIM1	0.7	-1	0.0327887
BNIP3P18	0.7	1	0.0327887
FSIP2-AS1	0.7	1	0.0327887
DDX19B	0.7	1	0.0327887
FKBP9	0.7	1	0.0327887
RPL7P13	0.7	-1	0.0327887
TRAM1L1	0.7	1	0.0327887
APCDD1L	0.7	1	0.0327887
PAXIP1-DT	0.7	1	0.0327887
LEMD2	0.7	1	0.0327887
FH	0.7	1	0.0327887
PHLPP1	0.7	-1	0.0327887
PRG1	0.7	-1	0.0327887
TTTY16	0.7	1	0.0327887
NSUN5P2	0.7	1	0.0327887
NUFIP1	0.7	1	0.0327887
TRBV11-1	0.7	1	0.0327887
MRPS6P4	0.7	1	0.0327887
OR4K8P	0.7	-1	0.0327887
PAK1	0.7	1	0.0327887
ASCC1	0.7	1	0.0327887
PFN2	0.7	1	0.0327887
DNASE2B	0.7	1	0.0327887
ABCE1	0.7	1	0.0327887
S100A8	0.7	-1	0.0327887
SDC1	0.7	1	0.0327887
ECSCR	0.7	1	0.0327887
KLHL25	0.7	-1	0.0327887
NPM1P36	0.7	1	0.0327887
SPAG11A	0.7	1	0.0327887
ZG16	0.7	1	0.0327887
SIGLEC1	0.7	1	0.0327887
SLC35E2B	0.7	1	0.0327887
TMEM38A	0.7	-1	0.0327887
CSTPP1	0.7	1	0.0327887
NPEPL1	0.7	1	0.0327887
MAP6D1	0.7	1	0.0327887
DOHH	0.7	1	0.0327887
KISS1R	0.7	1	0.0327887
FCN3	0.7	1	0.0327887
USP8	0.7	-1	0.0327887
ATP6V0D1	0.7	1	0.0327887
MEX3A	0.7	1	0.0327887
REEP6	0.7	1	0.0327887

## Sheet: AUC-invasion front
ID	auc	sign	P.Value
OR7D4	0.895425	1	1.7977e-05
CNTN3	0.885621	1	3.22657e-05
MTND2P26	0.879085	1	4.68665e-05
SLC35E2B	0.875817	1	5.62209e-05
OLR1	0.869281	1	8.01747e-05
GNLY	0.866013	-1	9.53277e-05
RBBP8P1	0.862745	-1	0.00011304
VCAN	0.859477	1	0.000133672
NBPF18P	0.852941	-1	0.00018548
ZNF585A	0.846405	1	0.000254802
POLR1D	0.846405	1	0.000254802
RANBP2	0.846405	1	0.000254802
CACNA1C-AS2	0.843137	-1	0.000297575
TET3	0.843137	1	0.000297575
KLF4P1	0.839869	-1	0.000346706
TTC8	0.839869	1	0.000346706
MLC1	0.839869	-1	0.000346706
PURPL	0.839869	-1	0.000346706
ARMCX7P	0.839869	1	0.000346706
AGMAT	0.839869	1	0.000346706
GIMAP4	0.836601	-1	0.000403039
PMPCA	0.833333	1	0.000467467
MKKS	0.833333	1	0.000467467
MYOZ2	0.830065	-1	0.000541023
CLDN19	0.830065	1	0.000541023
DUXAP8	0.830065	1	0.000541023
TUBBP8	0.823529	-1	0.000720047
TRAV12-1	0.823529	-1	0.000720047
GUSBP5	0.823529	-1	0.000720047
HCG11	0.816993	1	0.000950443
POGLUT2	0.816993	1	0.000950443
SLC35E2A	0.816993	1	0.000950443
PHACTR3	0.810458	1	0.00124465
SLC35D1	0.810458	1	0.00124465
ANKEF1	0.810458	1	0.00124465
NUP58	0.810458	1	0.00124465
UQCRHP4	0.80719	1	0.00142021
UBE2FP3	0.80719	1	0.00142021
LCN6	0.80719	-1	0.00142021
APOD	0.80719	1	0.00142021
HS6ST3	0.803922	1	0.00161751
CT45A5	0.803922	1	0.00161751
KCNAB3	0.803922	1	0.00161751
ELL2P4	0.800654	-1	0.00183881
TMED10P2	0.800654	1	0.00183881
TRAP1	0.800654	1	0.00183881
SEC22A	0.800654	1	0.00183881
FLJ22763	0.800654	1	0.00183881
STX19	0.800654	1	0.00183881
EPB41L4B	0.800654	1	0.00183881
NCF1B	0.800654	-1	0.00183881
CCR2	0.800654	-1	0.00183881
KRT8P37	0.797386	-1	0.00208661
DRAM2	0.797386	1	0.00208661
TTC41P	0.797386	1	0.00208661
TSKU	0.797386	1	0.00208661
TMCO6	0.797386	1	0.00208661
USP17L24	0.797386	-1	0.00208661
BLZF1	0.797386	1	0.00208661
METTL6	0.794118	1	0.00236356
SCMH1	0.794118	1	0.00236356
B3GAT3	0.794118	1	0.00236356
LIPT1	0.794118	1	0.00236356
TBC1D23	0.794118	1	0.00236356
MGC12916	0.794118	-1	0.00236356
RNF213-AS1	0.79085	-1	0.0026726
COX7B	0.79085	1	0.0026726
NHLRC4	0.79085	1	0.0026726
PTMAP11	0.79085	1	0.0026726
OR2B3	0.79085	-1	0.0026726
DUXAP10	0.79085	1	0.0026726
PPP1CC	0.79085	1	0.0026726
CDC14B	0.79085	1	0.0026726
DBIL5P2	0.787582	-1	0.0030168
PCAT5	0.787582	-1	0.0030168
DNTTIP1	0.787582	1	0.0030168
TMEM219	0.787582	1	0.0030168
LYPD6	0.787582	1	0.0030168
TCEAL2	0.787582	-1	0.0030168
KCNC1	0.787582	1	0.0030168
CTXN2	0.787582	-1	0.0030168
TUBBP6	0.787582	1	0.0030168
DNM1P31	0.787582	1	0.0030168
RPS3P7	0.787582	1	0.0030168
YWHAB	0.787582	1	0.0030168
C11orf68	0.787582	1	0.0030168
TMEM63A	0.787582	1	0.0030168
KRTAP4-7	0.784314	1	0.00339958
EIF5A2P1	0.784314	-1	0.00339958
SNRPCP16	0.784314	-1	0.00339958
CCDC159	0.784314	1	0.00339958
BPIFB6	0.784314	-1	0.00339958
MTIF3	0.784314	1	0.00339958
A1CF	0.784314	1	0.00339958
HOXA11	0.784314	1	0.00339958
KRTAP19-11P	0.784314	1	0.00339958
TADA2A	0.784314	1	0.00339958
RUBCNL	0.784314	1	0.00339958
HDHD3	0.784314	1	0.00339958
CLDN1	0.784314	1	0.00339958
HNRNPA3P8	0.781046	-1	0.00382448
GIMAP1-GIMAP5	0.781046	-1	0.00382448
CHMP4B	0.781046	1	0.00382448
ISM1	0.781046	1	0.00382448
SLC26A3	0.781046	1	0.00382448
FBXO9	0.781046	1	0.00382448
GPX4	0.781046	1	0.00382448
PLAG1	0.781046	1	0.00382448
COMMD4	0.781046	-1	0.00382448
DOK4	0.781046	-1	0.00382448
CFLAR-AS1	0.781046	1	0.00382448
ZNF141	0.781046	1	0.00382448
CYRIA	0.781046	-1	0.00382448
CAPN2	0.781046	1	0.00382448
CDC16	0.781046	1	0.00382448
ADGRG1	0.781046	1	0.00382448
OPCML-IT2	0.777778	1	0.00429542
GRIN3A	0.777778	-1	0.00429542
ZNF92	0.777778	1	0.00429542
DUSP1	0.777778	1	0.00429542
H3-3B	0.777778	1	0.00429542
HPCAL1	0.777778	1	0.00429542
OR6C4	0.777778	1	0.00429542
ARHGAP40	0.777778	-1	0.00429542
MACC1	0.777778	1	0.00429542
CNN2P3	0.777778	-1	0.00429542
POTEG	0.777778	-1	0.00429542
MOV10L1	0.777778	1	0.00429542
FAM90A23P	0.777778	1	0.00429542
SNAPC3	0.777778	1	0.00429542
TOX4	0.777778	1	0.00429542
GAPDHP52	0.77451	-1	0.0048165
EPCAM-DT	0.77451	1	0.0048165
DSCR4	0.77451	1	0.0048165
ADH4	0.77451	1	0.0048165
RDH12	0.77451	1	0.0048165
LSMEM1	0.77451	1	0.0048165
SERINC2	0.77451	1	0.0048165
RPL13P12	0.77451	1	0.0048165
CRYL1	0.77451	1	0.0048165
ANAPC7	0.77451	1	0.0048165
EPDR1	0.77451	1	0.0048165
TMEM100	0.77451	-1	0.0048165
CAMK2N1	0.77451	1	0.0048165
POLR3B	0.77451	-1	0.0048165
PRKAR1A	0.77451	1	0.0048165
TMEM165	0.77451	1	0.0048165
TSC22D1	0.77451	1	0.0048165
MAPKAPK2	0.77451	1	0.0048165
FTH1P25	0.771242	-1	0.00539218
YAP1	0.771242	1	0.00539218
FRG2LP	0.771242	-1	0.00539218
OR6Q1	0.771242	1	0.00539218
ARHGAP42P4	0.771242	-1	0.00539218
PVALEF	0.771242	1	0.00539218
PLCB3	0.771242	1	0.00539218
POGK	0.771242	1	0.00539218
NBPF6	0.771242	1	0.00539218
UBE2H	0.771242	1	0.00539218
XRCC1	0.771242	1	0.00539218
SLC30A2	0.771242	1	0.00539218
NDFIP1	0.771242	1	0.00539218
OR7E2P	0.771242	1	0.00539218
PLCH2	0.771242	1	0.00539218
MTND6P16	0.767974	-1	0.0060271
TRBV10-1	0.767974	-1	0.0060271
NACC1	0.767974	1	0.0060271
CHRND	0.767974	1	0.0060271
UBE2J2	0.767974	1	0.0060271
FAM24A	0.767974	1	0.0060271
CLDN4	0.767974	1	0.0060271
CNOT1	0.767974	1	0.0060271
GCNT2	0.767974	1	0.0060271
CT45A3	0.767974	1	0.0060271
GDE1	0.767974	1	0.0060271
CLIC5	0.767974	1	0.0060271
COPG2IT1	0.767974	1	0.0060271
DMRTB1	0.767974	1	0.0060271
THPO	0.767974	1	0.0060271
TSG101	0.767974	1	0.0060271
SLC7A5	0.767974	1	0.0060271
ANKRD40	0.767974	1	0.0060271
RPL9P33	0.764706	-1	0.00672635
USP17L11	0.764706	-1	0.00672635
CYP51A1P3	0.764706	-1	0.00672635
ZBTB20-AS5	0.764706	-1	0.00672635
DNPH1	0.764706	1	0.00672635
PDIA3P2	0.764706	1	0.00672635
HSPH1	0.764706	1	0.00672635
ADAMTS14	0.764706	-1	0.00672635
MANEAL	0.764706	1	0.00672635
ZNF595	0.764706	1	0.00672635
TRIM39-RPP21	0.764706	1	0.00672635
ETV6	0.764706	1	0.00672635
EZH1	0.764706	1	0.00672635
FRG1	0.764706	1	0.00672635
VPS36	0.764706	1	0.00672635
UFC1	0.764706	1	0.00672635
GAPDHP14	0.764706	-1	0.00672635
POLG	0.764706	1	0.00672635
RNF43	0.764706	1	0.00672635
AJAP1	0.764706	-1	0.00672635
DNAJC12	0.764706	-1	0.00672635
TMEM35A	0.764706	1	0.00672635
CNN3P1	0.764706	1	0.00672635
ALDH8A1	0.764706	1	0.00672635
TRIO	0.764706	1	0.00672635
POM121L6P	0.764706	-1	0.00672635
OR8J2	0.764706	-1	0.00672635
SANBR	0.764706	1	0.00672635
HRK	0.764706	1	0.00672635
CCNT2	0.764706	1	0.00672635
TUBBP1	0.764706	1	0.00672635
CD28	0.764706	-1	0.00672635
RPL17P40	0.761438	1	0.00749517
RPL31P56	0.761438	-1	0.00749517
ARL2-SNX15	0.761438	1	0.00749517
ETV5-AS1	0.761438	1	0.00749517
CACNA1C-IT3	0.761438	-1	0.00749517
PRELID3BP11	0.761438	1	0.00749517
MRPL42P6	0.761438	-1	0.00749517
NUDT4	0.761438	1	0.00749517
SLC52A3	0.761438	1	0.00749517
RPSAP20	0.761438	-1	0.00749517
SH3D19	0.761438	1	0.00749517
ZFP1	0.761438	1	0.00749517
CNEP1R1	0.761438	1	0.00749517
FAM169BP	0.761438	1	0.00749517
GPR22	0.761438	1	0.00749517
RPL7AP6	0.761438	1	0.00749517
SSXP9	0.761438	-1	0.00749517
SAE1P1	0.761438	-1	0.00749517
FGF7P1	0.761438	-1	0.00749517
SLC16A12	0.761438	1	0.00749517
ATIC	0.761438	1	0.00749517
TRIM72	0.761438	-1	0.00749517
WRAP73	0.761438	1	0.00749517
ARMCX6	0.761438	1	0.00749517
UBQLN4	0.761438	1	0.00749517
LRRC47	0.761438	1	0.00749517
PRB2	0.761438	1	0.00749517
TLR1	0.761438	-1	0.00749517
UBE2A	0.761438	1	0.00749517
LDB2	0.761438	1	0.00749517
UBA52P9	0.75817	-1	0.00833927
RPL23AP30	0.75817	1	0.00833927
LARP1P1	0.75817	-1	0.00833927
PLSCR5-AS1	0.75817	1	0.00833927
C6orf47-AS1	0.75817	1	0.00833927
CETN2	0.75817	1	0.00833927
MTATP6P23	0.75817	-1	0.00833927
TCFL5	0.75817	1	0.00833927
ATG4A	0.75817	1	0.00833927
CLNK	0.75817	-1	0.00833927
LRRC34	0.75817	1	0.00833927
ZNG1E	0.75817	1	0.00833927
PLA2R1	0.75817	1	0.00833927
ZC3H13	0.75817	1	0.00833927
RBFOX2	0.75817	1	0.00833927
CYP1B1-AS1	0.75817	-1	0.00833927
HMGB2	0.75817	1	0.00833927
MAOA	0.75817	1	0.00833927
TRIM6-TRIM34	0.75817	1	0.00833927
DYNC2LI1	0.75817	1	0.00833927
PLXNA2	0.75817	1	0.00833927
IL6-AS1	0.75817	1	0.00833927
POU3F3	0.75817	-1	0.00833927
THRA	0.75817	1	0.00833927
PPP1R2P4	0.75817	-1	0.00833927
IGLVVI-25-1	0.75817	-1	0.00833927
CHCHD5	0.75817	1	0.00833927
RNF8	0.75817	1	0.00833927
RPS3AP35	0.754902	1	0.00926454
HMGB1P27	0.754902	-1	0.00926454
EP300-AS1	0.754902	-1	0.00926454
SUGT1	0.754902	1	0.00926454
ZNG1B	0.754902	1	0.00926454
RDH10	0.754902	1	0.00926454
FAM76A	0.754902	1	0.00926454
RALY	0.754902	1	0.00926454
STXBP4	0.754902	1	0.00926454
TSPAN17	0.754902	1	0.00926454
OR7E29P	0.754902	1	0.00926454
IGKV1-5	0.754902	-1	0.00926454
H2BW2	0.754902	1	0.00926454
IGLV3-32	0.754902	-1	0.00926454
HMGN2P11	0.754902	-1	0.00926454
NIFKP1	0.754902	1	0.00926454
LRIF1	0.754902	1	0.00926454
SENP2	0.754902	1	0.00926454
SLC15A1	0.754902	1	0.00926454
SLIT1	0.754902	-1	0.00926454
FNDC11	0.754902	-1	0.00926454
HECTD3	0.754902	1	0.00926454
OR11K1P	0.754902	1	0.00926454
ST6GAL2	0.754902	1	0.00926454
EIF4G3	0.754902	1	0.00926454
PGAM4P2	0.751634	1	0.0102773
SNX33P1	0.751634	1	0.0102773
KRT18P67	0.751634	-1	0.0102773
NET1	0.751634	1	0.0102773
TACC2	0.751634	1	0.0102773
FAM96AP1	0.751634	1	0.0102773
COL10A1	0.751634	1	0.0102773
PM20D2	0.751634	1	0.0102773
DSC2	0.751634	1	0.0102773
ELF1	0.751634	1	0.0102773
DIS3L2P1	0.751634	-1	0.0102773
ZNF763	0.751634	1	0.0102773
HNRNPU	0.751634	1	0.0102773
DNAJA1	0.751634	1	0.0102773
TMIGD1	0.751634	1	0.0102773
OR4A6P	0.751634	-1	0.0102773
RPSAP28	0.751634	1	0.0102773
CD99P1	0.751634	1	0.0102773
OR4A46P	0.751634	1	0.0102773
COA5	0.751634	1	0.0102773
OXA1L	0.751634	1	0.0102773
PON2	0.751634	1	0.0102773
SYTL2	0.751634	1	0.0102773
SUSD4	0.751634	1	0.0102773
YY1P2	0.751634	-1	0.0102773
WASH7P	0.751634	1	0.0102773
BMPR1A	0.751634	1	0.0102773
SPR	0.751634	1	0.0102773
ANKDD1B	0.751634	1	0.0102773
NDNF	0.751634	1	0.0102773
FGD3	0.751634	-1	0.0102773
DDX60L	0.751634	1	0.0102773
NDUFS5P5	0.748366	-1	0.0113843
SDHCP2	0.748366	1	0.0113843
PDE4DIPP6	0.748366	1	0.0113843
USP17L22	0.748366	-1	0.0113843
KRTAP9-12P	0.748366	-1	0.0113843
SNX18P8	0.748366	-1	0.0113843
MAGOH2P	0.748366	1	0.0113843
ARFRP1	0.748366	1	0.0113843
RPP30	0.748366	1	0.0113843
CFTR	0.748366	1	0.0113843
PLD4	0.748366	1	0.0113843
CR2	0.748366	-1	0.0113843
RPL19P1	0.748366	-1	0.0113843
KRT80	0.748366	1	0.0113843
CCT8L1P	0.748366	-1	0.0113843
SLC44A5	0.748366	1	0.0113843
ETS2	0.748366	1	0.0113843
GABRA3	0.748366	1	0.0113843
FBXW8	0.748366	1	0.0113843
IGHV3-52	0.748366	-1	0.0113843
TRAV9-1	0.748366	-1	0.0113843
GZMA	0.748366	-1	0.0113843
ANXA3	0.748366	1	0.0113843
HTR1D	0.748366	1	0.0113843
MSL1	0.748366	1	0.0113843
TSPY11P	0.748366	-1	0.0113843
MRPS5P4	0.748366	-1	0.0113843
SFTA2	0.748366	1	0.0113843
EPCAM	0.748366	1	0.0113843
MEP1A	0.748366	1	0.0113843
NDUFS4	0.748366	1	0.0113843
SERPINB10	0.748366	1	0.0113843
RNH1	0.748366	-1	0.0113843
MUC20P1	0.748366	1	0.0113843
SUMO2P3	0.748366	1	0.0113843
SLC6A8	0.748366	1	0.0113843
GDPD3	0.748366	1	0.0113843
ARHGAP28	0.748366	1	0.0113843
THSD4	0.748366	1	0.0113843
NAA15	0.748366	1	0.0113843
APOL1	0.748366	-1	0.0113843
RTCA	0.748366	1	0.0113843
KCNK5	0.748366	1	0.0113843
PHKA2-AS1	0.745098	1	0.0125923
RPS3AP12	0.745098	1	0.0125923
HNRNPA1P29	0.745098	-1	0.0125923
NUDT19P4	0.745098	1	0.0125923
CPVL-AS2	0.745098	-1	0.0125923
POSTN	0.745098	1	0.0125923
LRRC37A14P	0.745098	1	0.0125923
PQLC1P1	0.745098	-1	0.0125923
ENO1-IT1	0.745098	-1	0.0125923
AMDHD1	0.745098	1	0.0125923
SCFD2	0.745098	1	0.0125923
CYP21A1P	0.745098	1	0.0125923
TXNP6	0.745098	1	0.0125923
SPATS1	0.745098	1	0.0125923
SEPHS2	0.745098	1	0.0125923
ABRAXAS2	0.745098	1	0.0125923
LPAR3	0.745098	-1	0.0125923
NUTM1	0.745098	1	0.0125923
IGHV3-30	0.745098	-1	0.0125923
TMEM150B	0.745098	1	0.0125923
TRAJ50	0.745098	-1	0.0125923
SLC40A1	0.745098	1	0.0125923
C6orf52	0.745098	1	0.0125923
IGHD	0.745098	-1	0.0125923
SHISA2	0.745098	1	0.0125923
KRT8P9	0.745098	-1	0.0125923
NDUFS6	0.745098	1	0.0125923
PDZD11	0.745098	1	0.0125923
ZNF571	0.745098	-1	0.0125923
TREM2	0.745098	1	0.0125923
LAX1	0.745098	-1	0.0125923
PIH1D1	0.745098	1	0.0125923
RAPSN	0.745098	-1	0.0125923
VDAC1P10	0.745098	1	0.0125923
SMARCE1P6	0.745098	-1	0.0125923
CLXN	0.745098	1	0.0125923
TSEN2	0.745098	1	0.0125923
OTULIN	0.745098	1	0.0125923
UBXN11	0.745098	-1	0.0125923
EDRF1-AS1	0.74183	-1	0.0139088
UBTFL10	0.74183	-1	0.0139088
COX6CP16	0.74183	1	0.0139088
HNRNPA0	0.74183	1	0.0139088
AKAP11	0.74183	1	0.0139088
CPT1A	0.74183	1	0.0139088
TRUB1	0.74183	1	0.0139088
DRD2	0.74183	1	0.0139088
CCZ1B	0.74183	1	0.0139088
MCF2L	0.74183	-1	0.0139088
FN1	0.74183	1	0.0139088
CBX7	0.74183	-1	0.0139088
OFD1P17	0.74183	-1	0.0139088
CCDC28A	0.74183	1	0.0139088
NEK8	0.74183	1	0.0139088
BRINP3	0.74183	-1	0.0139088
CYCSP29	0.74183	1	0.0139088
GALNT18	0.74183	-1	0.0139088
OR8G3P	0.74183	-1	0.0139088
SIGLEC16	0.74183	1	0.0139088
IRAG2	0.74183	-1	0.0139088
MMP11	0.74183	1	0.0139088
GGNBP1	0.74183	-1	0.0139088
NEUROD1	0.74183	1	0.0139088
SLC11A2	0.74183	1	0.0139088
FIS1	0.74183	1	0.0139088
ENPP1	0.74183	1	0.0139088
PLCB4	0.74183	1	0.0139088
GNG2	0.74183	-1	0.0139088
CD177	0.74183	1	0.0139088
PTEN	0.74183	1	0.0139088
ANKRA2	0.74183	1	0.0139088
ABCE1	0.74183	1	0.0139088
RNPS1P1	0.74183	1	0.0139088
FLJ32255	0.74183	-1	0.0139088
UPF3A	0.74183	1	0.0139088
SOX4	0.74183	1	0.0139088
CUL4A	0.74183	1	0.0139088
ZNF518B	0.74183	1	0.0139088
STX16	0.74183	1	0.0139088
ZBED1	0.74183	1	0.0139088
RBM18	0.74183	1	0.0139088
NPEPPS	0.74183	1	0.0139088
PTBP3	0.74183	1	0.0139088
ACTG1P22	0.738562	-1	0.0153415
IGLL4P	0.738562	-1	0.0153415
KRTAP22-2	0.738562	1	0.0153415
DDX19A-DT	0.738562	1	0.0153415
FKBP1A-SDCBP2	0.738562	1	0.0153415
CEACAM5	0.738562	1	0.0153415
SCGN	0.738562	-1	0.0153415
CFL1	0.738562	1	0.0153415
CYP4F8	0.738562	1	0.0153415
TTC39C	0.738562	-1	0.0153415
GABPB2	0.738562	1	0.0153415
MRPS11P1	0.738562	1	0.0153415
TMPRSS11B	0.738562	1	0.0153415
COX11P1	0.738562	-1	0.0153415
GTSE1-DT	0.738562	-1	0.0153415
TRMT44	0.738562	1	0.0153415
RPGRIP1L	0.738562	1	0.0153415
DEFB105A	0.738562	-1	0.0153415
ADGRA2	0.738562	1	0.0153415
GNL1	0.738562	1	0.0153415
CXorf66	0.738562	-1	0.0153415
NEFLP1	0.738562	-1	0.0153415
IRF7	0.738562	1	0.0153415
LGALS3	0.738562	1	0.0153415
ARHGDIG	0.738562	-1	0.0153415
MATN3	0.738562	1	0.0153415
GMNN	0.738562	1	0.0153415
TNNI3K	0.738562	1	0.0153415
CTSA	0.738562	1	0.0153415
NRDE2	0.738562	-1	0.0153415
PPP2R5B	0.738562	1	0.0153415
SPHK2	0.738562	1	0.0153415
NECTIN1	0.738562	1	0.0153415
S100A10	0.738562	1	0.0153415
XYLT2	0.738562	1	0.0153415
PCED1CP	0.738562	-1	0.0153415
IGHV1OR15-3	0.738562	-1	0.0153415
MLX	0.738562	1	0.0153415
TRBV20OR9-2	0.738562	-1	0.0153415
TNNT1	0.738562	1	0.0153415
PROSER1	0.738562	1	0.0153415
CFAP43	0.738562	1	0.0153415
STARD5	0.738562	1	0.0153415
BAP1	0.738562	1	0.0153415
H2BC8	0.738562	1	0.0153415
UTP23	0.738562	1	0.0153415
PRDX6	0.738562	1	0.0153415
P2RY14	0.738562	-1	0.0153415
CDH1	0.738562	1	0.0153415
INSYN1-AS1	0.735294	-1	0.0168982
ZNF267	0.735294	1	0.0168982
MTCO1P5	0.735294	1	0.0168982
DDX52	0.735294	1	0.0168982
AGBL1	0.735294	1	0.0168982
JSRP1	0.735294	-1	0.0168982
FBLN7	0.735294	-1	0.0168982
ZNF681	0.735294	1	0.0168982
DSG3	0.735294	1	0.0168982
DSP	0.735294	1	0.0168982
ABCB7	0.735294	1	0.0168982
ZNF192P2	0.735294	1	0.0168982
PLA2G2D	0.735294	-1	0.0168982
IGHV1-18	0.735294	-1	0.0168982
HSD11B1	0.735294	-1	0.0168982
H1-7	0.735294	1	0.0168982
IFNA2	0.735294	1	0.0168982
IFNA13	0.735294	1	0.0168982
CCDC75P1	0.735294	-1	0.0168982
APP	0.735294	1	0.0168982
LCE2C	0.735294	1	0.0168982
OR10J6P	0.735294	-1	0.0168982
CD46	0.735294	1	0.0168982
MEX3C	0.735294	1	0.0168982
CHMP5	0.735294	1	0.0168982
NDFIP2	0.735294	1	0.0168982
SLC22A15	0.735294	-1	0.0168982
RPL36AP40	0.735294	1	0.0168982
DHX32	0.735294	1	0.0168982
BIK	0.735294	-1	0.0168982
SHBG	0.735294	1	0.0168982
TGFB3	0.735294	1	0.0168982
PRR15L	0.735294	1	0.0168982
ELOVL7	0.735294	1	0.0168982
PHF6	0.735294	1	0.0168982
BECN1	0.735294	1	0.0168982
NUP210L	0.735294	1	0.0168982
ZNF804A	0.735294	-1	0.0168982
CAPZA3	0.735294	-1	0.0168982
PKNOX2-DT	0.732026	1	0.0185876
MTND4LP25	0.732026	1	0.0185876
WBP4	0.732026	1	0.0185876
CHRM3	0.732026	1	0.0185876
CBX3	0.732026	1	0.0185876
HYKK	0.732026	1	0.0185876
SPATA3	0.732026	1	0.0185876
WFDC3	0.732026	1	0.0185876
OR52B4	0.732026	1	0.0185876
MOSPD2	0.732026	1	0.0185876
EDN1	0.732026	1	0.0185876
EDNRA	0.732026	1	0.0185876
EFNB2	0.732026	1	0.0185876
KDM1A	0.732026	1	0.0185876
KDM6B	0.732026	1	0.0185876
QPRT	0.732026	1	0.0185876
DAOA	0.732026	1	0.0185876
NOX1	0.732026	1	0.0185876
MED4	0.732026	1	0.0185876
DNAJC15	0.732026	1	0.0185876
HILPDA	0.732026	1	0.0185876
IREB2	0.732026	1	0.0185876
JUP	0.732026	1	0.0185876
BDH2P1	0.732026	1	0.0185876
MME	0.732026	1	0.0185876
PHF1	0.732026	1	0.0185876
EGLN1	0.732026	1	0.0185876
QPCTL	0.732026	1	0.0185876
SPRYD7	0.732026	1	0.0185876
PTMAP3	0.732026	1	0.0185876
RAB5C	0.732026	1	0.0185876
CPEB1	0.732026	1	0.0185876
SNORD105	0.732026	1	0.0185876
TIA1	0.732026	1	0.0185876
PPDPF	0.732026	1	0.0185876
SEM1	0.732026	1	0.0185876
GREB1L	0.732026	1	0.0185876
CDS2	0.732026	1	0.0185876
LRRFIP2	0.732026	1	0.0185876
ZNF114P1	0.732026	-1	0.0185876
SNX18P10	0.732026	-1	0.0185876
MRPL37P1	0.732026	-1	0.0185876
DDX43P1	0.732026	-1	0.0185876
LRRC72	0.732026	-1	0.0185876
NTM-AS1	0.732026	-1	0.0185876
XLOC_007697	0.732026	-1	0.0185876
DNAJB5	0.732026	-1	0.0185876
NANOS1	0.732026	-1	0.0185876
SEPTIN14	0.732026	-1	0.0185876
ADAMTS7P3	0.732026	-1	0.0185876
WNT6	0.732026	-1	0.0185876
RSPO3	0.732026	-1	0.0185876
FRG1CP	0.728758	1	0.0204181
YWHAQP6	0.728758	1	0.0204181
SMIM2-AS1	0.728758	1	0.0204181
CHN2-AS1	0.728758	1	0.0204181
ZNHIT1	0.728758	1	0.0204181
IMMT	0.728758	1	0.0204181
CLDN3	0.728758	1	0.0204181
FAM199X	0.728758	1	0.0204181
RNF38	0.728758	1	0.0204181
KIAA1958	0.728758	1	0.0204181
DLX1	0.728758	1	0.0204181
PAN3	0.728758	1	0.0204181
OR12D2	0.728758	1	0.0204181
GATC	0.728758	1	0.0204181
FRG1BP	0.728758	1	0.0204181
GRID2	0.728758	1	0.0204181
KCNS3	0.728758	1	0.0204181
DEFB133	0.728758	1	0.0204181
MGST3	0.728758	1	0.0204181
RNLS	0.728758	1	0.0204181
AKIP1	0.728758	1	0.0204181
MEIS3	0.728758	1	0.0204181
PTPRK	0.728758	1	0.0204181
LY6G5B	0.728758	1	0.0204181
RBP3	0.728758	1	0.0204181
GPBP1L1	0.728758	1	0.0204181
RPS14	0.728758	1	0.0204181
RPS18	0.728758	1	0.0204181
SRSF3	0.728758	1	0.0204181
NIFKP8	0.728758	1	0.0204181
SCARNA7	0.728758	1	0.0204181
UPK1B	0.728758	1	0.0204181
AXIN2	0.728758	1	0.0204181
AJUBA	0.728758	1	0.0204181
EIF3C	0.728758	1	0.0204181
COX7A2L	0.728758	1	0.0204181
CALML4	0.728758	1	0.0204181
TOMM70	0.728758	1	0.0204181
SV2A	0.728758	1	0.0204181
GVINP2	0.728758	-1	0.0204181
VN1R21P	0.728758	-1	0.0204181
HSPA8P16	0.728758	-1	0.0204181
SNORD124	0.728758	-1	0.0204181
SPRY3	0.728758	-1	0.0204181
STUB1	0.728758	-1	0.0204181
PHBP5	0.728758	-1	0.0204181
CRYGEP	0.728758	-1	0.0204181
PLD3	0.728758	-1	0.0204181
IGLV3-21	0.728758	-1	0.0204181
IGKV3D-31	0.728758	-1	0.0204181
ZNF473CR	0.728758	-1	0.0204181
NANOGP2	0.728758	-1	0.0204181
PSMC1P2	0.728758	-1	0.0204181
PLCG2	0.728758	-1	0.0204181
TCAF2P1	0.728758	-1	0.0204181
TRGJP1	0.728758	-1	0.0204181
DNALI1	0.728758	-1	0.0204181
KATNAL1	0.728758	-1	0.0204181
SALL4P5	0.72549	1	0.0223991
USP17L13	0.72549	-1	0.0223991
HIGD1AP10	0.72549	1	0.0223991
CICP22	0.72549	-1	0.0223991
SNRPCP1	0.72549	1	0.0223991
PHBP12	0.72549	1	0.0223991
DUTP4	0.72549	-1	0.0223991
LNX1-AS2	0.72549	1	0.0223991
TSPAN3	0.72549	1	0.0223991
CT45A7	0.72549	1	0.0223991
NPTN-IT1	0.72549	-1	0.0223991
ELFN1-AS1	0.72549	-1	0.0223991
TOMM20P2	0.72549	-1	0.0223991
RHOXF1-AS1	0.72549	-1	0.0223991
SPIN1	0.72549	1	0.0223991
SLC27A3	0.72549	1	0.0223991
LRIG3	0.72549	1	0.0223991
SYNPR	0.72549	1	0.0223991
CTNNA2	0.72549	1	0.0223991
IDO2	0.72549	-1	0.0223991
ARF4P2	0.72549	1	0.0223991
HECW1	0.72549	1	0.0223991
SPART	0.72549	1	0.0223991
ALPG	0.72549	-1	0.0223991
CADM2	0.72549	-1	0.0223991
PHGDH	0.72549	-1	0.0223991
LAMP3	0.72549	-1	0.0223991
IGHV3OR15-7	0.72549	-1	0.0223991
SUMO2P1	0.72549	1	0.0223991
IGLC7	0.72549	-1	0.0223991
DEXI	0.72549	1	0.0223991
DNAJB1	0.72549	1	0.0223991
JUN	0.72549	1	0.0223991
ZSWIM9	0.72549	1	0.0223991
LYSMD1	0.72549	1	0.0223991
PDCL3P1	0.72549	-1	0.0223991
SLC2A1-DT	0.72549	1	0.0223991
ASS1P1	0.72549	-1	0.0223991
MYO1D	0.72549	1	0.0223991
PAH	0.72549	1	0.0223991
CEP83	0.72549	1	0.0223991
USP53	0.72549	1	0.0223991
NSUN5	0.72549	1	0.0223991
MAPK13	0.72549	1	0.0223991
PCDHB13	0.72549	1	0.0223991
CHPT1	0.72549	1	0.0223991
AASDHPPT	0.72549	1	0.0223991
SDC4	0.72549	1	0.0223991
TRPC6P	0.72549	-1	0.0223991
SIX1	0.72549	1	0.0223991
SLC9A1	0.72549	1	0.0223991
ZDHHC11	0.72549	-1	0.0223991
TRMT2B	0.72549	1	0.0223991
NPRL3	0.72549	-1	0.0223991
H4C12	0.72549	1	0.0223991
POLR1B	0.72549	1	0.0223991
ACBD6	0.72549	1	0.0223991
ZNF528	0.72549	1	0.0223991
LAMTOR3	0.72549	1	0.0223991
KRT38	0.72549	1	0.0223991
HNRNPA1P41	0.722222	1	0.0245398
TFAP2A-AS1	0.722222	1	0.0245398
RPL17P12	0.722222	-1	0.0245398
SLC25A5-AS1	0.722222	-1	0.0245398
VN1R108P	0.722222	-1	0.0245398
TRIM60P17	0.722222	1	0.0245398
LRRC6P1	0.722222	1	0.0245398
PAIP1P1	0.722222	-1	0.0245398
HMGB3P8	0.722222	-1	0.0245398
MTND1P28	0.722222	1	0.0245398
SGK2	0.722222	1	0.0245398
SEMA3C	0.722222	1	0.0245398
CEL	0.722222	1	0.0245398
RAB10	0.722222	1	0.0245398
NUTF2P4	0.722222	-1	0.0245398
MAGEE2	0.722222	-1	0.0245398
DNHD1	0.722222	-1	0.0245398
LSM14B	0.722222	1	0.0245398
CTPS1	0.722222	1	0.0245398
CTRL	0.722222	1	0.0245398
FAH	0.722222	1	0.0245398
MICU2	0.722222	1	0.0245398
TDRD6	0.722222	-1	0.0245398
KIF1B	0.722222	1	0.0245398
GALE	0.722222	-1	0.0245398
MPC2	0.722222	1	0.0245398
GNB1	0.722222	1	0.0245398
OR9G4	0.722222	1	0.0245398
ZNF740	0.722222	1	0.0245398
FGF14-AS2	0.722222	1	0.0245398
IGHV2-70	0.722222	-1	0.0245398
UBE2E4P	0.722222	1	0.0245398
TRAV28	0.722222	-1	0.0245398
C11orf54	0.722222	1	0.0245398
GMPPB	0.722222	1	0.0245398
KRTAP8-2P	0.722222	-1	0.0245398
IFIT1	0.722222	1	0.0245398
RBM44	0.722222	1	0.0245398
LMO7	0.722222	1	0.0245398
TMEM150C	0.722222	1	0.0245398
PRYP2	0.722222	-1	0.0245398
OPA1	0.722222	1	0.0245398
OPCML	0.722222	1	0.0245398
PDK3	0.722222	1	0.0245398
PITX2	0.722222	1	0.0245398
GDPD2	0.722222	1	0.0245398
STRBP	0.722222	1	0.0245398
PYGB	0.722222	1	0.0245398
UBE2WP1	0.722222	1	0.0245398
SARS1	0.722222	1	0.0245398
CASP4LP	0.722222	-1	0.0245398
ZNF734P	0.722222	1	0.0245398
RAD21-AS1	0.722222	1	0.0245398
CCDC154	0.722222	1	0.0245398
SLCO2A1	0.722222	-1	0.0245398
SURF6	0.722222	1	0.0245398
ELOB	0.722222	1	0.0245398
TLL2	0.722222	1	0.0245398
TMPRSS2	0.722222	1	0.0245398
RAD51AP2	0.722222	1	0.0245398
SNORD113-4	0.722222	-1	0.0245398
CYREN	0.722222	1	0.0245398
LRMDA	0.722222	1	0.0245398
KBTBD7	0.722222	1	0.0245398
FADD	0.722222	1	0.0245398
KLC4	0.722222	-1	0.0245398
EBAG9	0.722222	1	0.0245398
CD9	0.722222	1	0.0245398
MS4A1	0.722222	-1	0.0245398
SLC4A7	0.722222	1	0.0245398
SKIC3	0.722222	1	0.0245398
C1GALT1P2	0.718954	1	0.02685
RPS20P23	0.718954	1	0.02685
USP17L18	0.718954	-1	0.02685
USP17L21	0.718954	-1	0.02685
AMZ2P2	0.718954	-1	0.02685
BPIFB5P	0.718954	-1	0.02685
KCNQ5-IT1	0.718954	-1	0.02685
KIAA2012	0.718954	1	0.02685
MTND4P5	0.718954	1	0.02685
GPM6BP3	0.718954	-1	0.02685
LPCAT3	0.718954	-1	0.02685
BEAN1-AS1	0.718954	-1	0.02685
NDUFA5P8	0.718954	-1	0.02685
CEPT1	0.718954	1	0.02685
C1GALT1P3	0.718954	-1	0.02685
NDUFB2P1	0.718954	-1	0.02685
TP53TG1	0.718954	1	0.02685
LRRC37B	0.718954	1	0.02685
CLIC1	0.718954	1	0.02685
FTH1P14	0.718954	-1	0.02685
RNF32	0.718954	1	0.02685
RPL24P2	0.718954	1	0.02685
NTMT2	0.718954	1	0.02685
ADSS2	0.718954	1	0.02685
DBI	0.718954	1	0.02685
ADGRA3	0.718954	1	0.02685
SYNPO2	0.718954	1	0.02685
AK4	0.718954	1	0.02685
ESD	0.718954	1	0.02685
ZNRF2	0.718954	1	0.02685
CEP152	0.718954	-1	0.02685
GAB1	0.718954	1	0.02685
ADAM5	0.718954	1	0.02685
POLR1A	0.718954	1	0.02685
ABO	0.718954	1	0.02685
OVCH2	0.718954	-1	0.02685
GLULP6	0.718954	-1	0.02685
NUP43	0.718954	1	0.02685
LAMC2	0.718954	1	0.02685
OR13C2	0.718954	-1	0.02685
C1orf141	0.718954	1	0.02685
PFKFB1	0.718954	1	0.02685
PPARG	0.718954	1	0.02685
ARHGAP17	0.718954	1	0.02685
PSMB6	0.718954	1	0.02685
SELENON	0.718954	1	0.02685
PNMA8B	0.718954	-1	0.02685
MSMO1	0.718954	1	0.02685
PDF	0.718954	1	0.02685
TMEM14DP	0.718954	1	0.02685
RAB11FIP1P1	0.718954	1	0.02685
KCTD9P3	0.718954	-1	0.02685
FRG2EP	0.718954	-1	0.02685
COX4I1P2	0.718954	1	0.02685
ZSCAN18	0.718954	-1	0.02685
SRI	0.718954	1	0.02685
STRN	0.718954	1	0.02685
RPL13AP5	0.718954	1	0.02685
YWHAZ	0.718954	1	0.02685
PDXK	0.718954	1	0.02685
MADD	0.718954	1	0.02685
RPL7P6	0.718954	1	0.02685
MGAM2	0.718954	1	0.02685
SNORD115-47	0.715686	-1	0.0293398
CDH12P3	0.715686	-1	0.0293398
OST4	0.715686	1	0.0293398
RBM22P13	0.715686	1	0.0293398
ATP6V0CP1	0.715686	1	0.0293398
NIFKP3	0.715686	-1	0.0293398
RPL21P103	0.715686	-1	0.0293398
RPL23AP31	0.715686	1	0.0293398
FTH1P23	0.715686	1	0.0293398
NSRP1P1	0.715686	-1	0.0293398
HNRNPA3P16	0.715686	1	0.0293398
BNIP3P27	0.715686	-1	0.0293398
TSPOAP1-AS1	0.715686	-1	0.0293398
PSMB8-AS1	0.715686	-1	0.0293398
ANKRD26P4	0.715686	-1	0.0293398
CCDC74BP1	0.715686	1	0.0293398
STAG3L5P-PVRIG2P-PILRB	0.715686	1	0.0293398
PRSS16	0.715686	1	0.0293398
ACAA2	0.715686	1	0.0293398
PAICS	0.715686	1	0.0293398
CA5B	0.715686	1	0.0293398
SLC25A26	0.715686	1	0.0293398
ARL8A	0.715686	1	0.0293398
MAP3K8	0.715686	-1	0.0293398
SOGA1	0.715686	1	0.0293398
LRRC74A	0.715686	1	0.0293398
CUX1	0.715686	1	0.0293398
MFSD6L	0.715686	1	0.0293398
TMEM92	0.715686	1	0.0293398
FCN2	0.715686	1	0.0293398
PALLD	0.715686	1	0.0293398
RRS1	0.715686	1	0.0293398
COBL	0.715686	1	0.0293398
SPO11	0.715686	1	0.0293398
SLC25A30	0.715686	1	0.0293398
TAS2R20	0.715686	-1	0.0293398
GDF10	0.715686	1	0.0293398
STK39	0.715686	1	0.0293398
GOT2	0.715686	1	0.0293398
IGHV1-17	0.715686	-1	0.0293398
XKR6	0.715686	1	0.0293398
KRT6C	0.715686	-1	0.0293398
RPL23AP14	0.715686	1	0.0293398
HNRNPA3P5	0.715686	1	0.0293398
NANOGP8	0.715686	1	0.0293398
FGF7P2	0.715686	-1	0.0293398
ACTG1P11	0.715686	1	0.0293398
CXCL9	0.715686	-1	0.0293398
MMP3	0.715686	-1	0.0293398
NDUFA4	0.715686	1	0.0293398
NPPA	0.715686	1	0.0293398
OSM	0.715686	1	0.0293398
TRAT1	0.715686	-1	0.0293398
PPME1	0.715686	1	0.0293398
SUCO	0.715686	1	0.0293398
NXPE4	0.715686	1	0.0293398
AGPAT5	0.715686	1	0.0293398
TMEM126B	0.715686	1	0.0293398
APMAP	0.715686	1	0.0293398
DEFB135	0.715686	-1	0.0293398
RPS21	0.715686	1	0.0293398
S100A7	0.715686	1	0.0293398
BFSP1	0.715686	1	0.0293398
CEACAM1	0.715686	1	0.0293398
NCAPG	0.715686	1	0.0293398
TMEM267	0.715686	1	0.0293398
SMIM10	0.715686	1	0.0293398
SCG5	0.715686	1	0.0293398
PIGHP1	0.715686	-1	0.0293398
THRB-AS1	0.715686	-1	0.0293398
SLC5A3	0.715686	1	0.0293398
SPINK1	0.715686	1	0.0293398
ST14	0.715686	1	0.0293398
TEAD3	0.715686	1	0.0293398
ERC2-IT1	0.715686	-1	0.0293398
ZNF736	0.715686	1	0.0293398
UGT2B15	0.715686	1	0.0293398
VPREB1	0.715686	-1	0.0293398
CLIP2	0.715686	-1	0.0293398
RNF128	0.715686	1	0.0293398
CAST	0.715686	1	0.0293398
WDR87	0.715686	1	0.0293398
MAML2	0.715686	1	0.0293398
KRTAP4-4	0.715686	1	0.0293398
ANKRD36BP1	0.715686	-1	0.0293398
ABHD14B	0.715686	1	0.0293398
KLHL22	0.715686	1	0.0293398
PAQR8	0.715686	-1	0.0293398
PLPP1	0.715686	-1	0.0293398
ABCC3	0.715686	1	0.0293398
ANKRD30A	0.715686	-1	0.0293398
ITGBL1	0.715686	1	0.0293398
KIF3B	0.715686	1	0.0293398
UBE3C	0.715686	1	0.0293398
CDA	0.715686	1	0.0293398
ZEB2	0.715686	1	0.0293398
RGS17P1	0.712418	1	0.0320197
RPS14P4	0.712418	1	0.0320197
TPT1-AS1	0.712418	1	0.0320197
RPS4XP12	0.712418	-1	0.0320197
RPS29P25	0.712418	1	0.0320197
RPL35AP26	0.712418	1	0.0320197
GAPDHP51	0.712418	-1	0.0320197
ENPP7P4	0.712418	1	0.0320197
MTND2P30	0.712418	1	0.0320197
DUTP2	0.712418	1	0.0320197
ABCC5-AS1	0.712418	1	0.0320197
RAC1P8	0.712418	1	0.0320197
SMARCAD1-DT	0.712418	-1	0.0320197
HID1-AS1	0.712418	-1	0.0320197
RORB-AS1	0.712418	1	0.0320197
PFDN6	0.712418	1	0.0320197
CEBPG	0.712418	1	0.0320197
SCGB1D1	0.712418	1	0.0320197
DSTN	0.712418	1	0.0320197
LRR1	0.712418	1	0.0320197
PLA2G4E	0.712418	1	0.0320197
C19orf47	0.712418	1	0.0320197
COX8A	0.712418	1	0.0320197
CPE	0.712418	1	0.0320197
PISRT1	0.712418	-1	0.0320197
HECTD2	0.712418	1	0.0320197
CSTB	0.712418	1	0.0320197
FBXO41	0.712418	1	0.0320197
KLB	0.712418	-1	0.0320197
CYP2A7P1	0.712418	1	0.0320197
DYNC1I2	0.712418	1	0.0320197
DXO	0.712418	1	0.0320197
ENDOG	0.712418	1	0.0320197
EXT2	0.712418	1	0.0320197
RAB3GAP1	0.712418	1	0.0320197
CEP68	0.712418	1	0.0320197
DNMBP	0.712418	1	0.0320197
SZT2	0.712418	1	0.0320197
RPS24P1	0.712418	-1	0.0320197
PRDX5	0.712418	1	0.0320197
AOC1	0.712418	1	0.0320197
RPAP1	0.712418	-1	0.0320197
NUPR1	0.712418	1	0.0320197
OR10H2	0.712418	1	0.0320197
GFPT1	0.712418	1	0.0320197
NALF2	0.712418	1	0.0320197
IGHV3-76	0.712418	-1	0.0320197
LYPD5	0.712418	1	0.0320197
IGHV1-67	0.712418	1	0.0320197
TRBV26	0.712418	-1	0.0320197
TRAJ17	0.712418	-1	0.0320197
IGKV1-33	0.712418	-1	0.0320197
APEX1	0.712418	1	0.0320197
APRT	0.712418	1	0.0320197
INPP5B	0.712418	1	0.0320197
GLYATL3	0.712418	1	0.0320197
OR52A5	0.712418	1	0.0320197
BSX	0.712418	1	0.0320197
LHB	0.712418	1	0.0320197
RPL6P25	0.712418	1	0.0320197
OR6C64P	0.712418	1	0.0320197
MCM4	0.712418	-1	0.0320197
ATP5F1EP2	0.712418	1	0.0320197
MRNIP	0.712418	-1	0.0320197
JPT1	0.712418	1	0.0320197
PHB1	0.712418	1	0.0320197
ATP6AP1	0.712418	1	0.0320197
SH3TC1	0.712418	1	0.0320197
YTHDF1	0.712418	1	0.0320197
ZDHHC4	0.712418	1	0.0320197
SUPT20H	0.712418	1	0.0320197
FERMT1	0.712418	1	0.0320197
DDX27	0.712418	1	0.0320197
INAVA	0.712418	1	0.0320197
METTL2B	0.712418	1	0.0320197
ANKH	0.712418	1	0.0320197
SPPL2B	0.712418	1	0.0320197
REXO4	0.712418	1	0.0320197
RBP2	0.712418	1	0.0320197
OPN1LW	0.712418	1	0.0320197
C8orf49	0.712418	1	0.0320197
RPL21	0.712418	1	0.0320197
ELSPBP1	0.712418	-1	0.0320197
MYL6P4	0.712418	-1	0.0320197
FUT8-AS1	0.712418	-1	0.0320197
RUSF1	0.712418	1	0.0320197
EPS8L2	0.712418	1	0.0320197
MARCKSL1	0.712418	1	0.0320197
SLC17A1	0.712418	1	0.0320197
SMARCC2	0.712418	1	0.0320197
KLF5	0.712418	1	0.0320197
BTK	0.712418	-1	0.0320197
THOP1	0.712418	-1	0.0320197
TXK	0.712418	1	0.0320197
UGT2B4	0.712418	1	0.0320197
ZNF32	0.712418	1	0.0320197
SLC30A4	0.712418	1	0.0320197
HMBOX1	0.712418	-1	0.0320197
SPRING1	0.712418	1	0.0320197
RAB11FIP1	0.712418	1	0.0320197
SYMPK	0.712418	1	0.0320197
ABHD13	0.712418	1	0.0320197
NIPSNAP1	0.712418	1	0.0320197
EIF3F	0.712418	1	0.0320197
B3GALT2	0.712418	1	0.0320197
BANF1	0.712418	1	0.0320197
OLMALINC	0.712418	1	0.0320197
AIM2	0.712418	-1	0.0320197
HNRNPA3P9	0.70915	-1	0.0349002
ABCC9	0.70915	-1	0.0349002
LNCBRM	0.70915	-1	0.0349002
SUCLA2-AS1	0.70915	-1	0.0349002
MAB21L2	0.70915	-1	0.0349002
PCAT4	0.70915	-1	0.0349002
FOXR2	0.70915	-1	0.0349002
SDE2	0.70915	-1	0.0349002
DDT	0.70915	-1	0.0349002
EBF1	0.70915	-1	0.0349002
SLC51A	0.70915	-1	0.0349002
PIK3R5	0.70915	-1	0.0349002
TINCR	0.70915	-1	0.0349002
DNAJC5G	0.70915	-1	0.0349002
RBMY1A3P	0.70915	-1	0.0349002
HBBP1	0.70915	-1	0.0349002
IFNWP19	0.70915	-1	0.0349002
CDY5P	0.70915	-1	0.0349002
SLAMF8	0.70915	-1	0.0349002
CBX3P6	0.70915	-1	0.0349002
ZAP70	0.70915	-1	0.0349002
OR8K2P	0.70915	-1	0.0349002
FKBP6	0.70915	-1	0.0349002
AGGF1P9	0.70915	1	0.0349002
SMLR1	0.70915	1	0.0349002
MYCBP2-AS2	0.70915	1	0.0349002
PCMTD1P1	0.70915	1	0.0349002
N4BP2L2	0.70915	1	0.0349002
PIBF1	0.70915	1	0.0349002
SLC35D2	0.70915	1	0.0349002
RABL2A	0.70915	1	0.0349002
ZNF277	0.70915	1	0.0349002
FKBP9	0.70915	1	0.0349002
CYCSP30	0.70915	1	0.0349002
ZFP90	0.70915	1	0.0349002
LBX2-AS1	0.70915	1	0.0349002
MARVELD2	0.70915	1	0.0349002
SP3P	0.70915	1	0.0349002
RASSF6	0.70915	1	0.0349002
ALCAM	0.70915	1	0.0349002
F2R	0.70915	1	0.0349002
FDX1P1	0.70915	1	0.0349002
POM121L1P	0.70915	1	0.0349002
NDUFAF3	0.70915	1	0.0349002
ZNF385A	0.70915	1	0.0349002
RNF167	0.70915	1	0.0349002
SND1	0.70915	1	0.0349002
GJB1	0.70915	1	0.0349002
AMPD3	0.70915	1	0.0349002
ST20-AS1	0.70915	1	0.0349002
IAH1	0.70915	1	0.0349002
DPY19L4	0.70915	1	0.0349002
HLA-DPB2	0.70915	1	0.0349002
EZHIP	0.70915	1	0.0349002
SYCN	0.70915	1	0.0349002
ITGB8	0.70915	1	0.0349002
BTBD17	0.70915	1	0.0349002
AGGF1P3	0.70915	1	0.0349002
OR5K4	0.70915	1	0.0349002
MYBPC3	0.70915	1	0.0349002
TBC1D25	0.70915	1	0.0349002
OR3A1	0.70915	1	0.0349002
IER3IP1	0.70915	1	0.0349002
RBMX2	0.70915	1	0.0349002
POLR2B	0.70915	1	0.0349002
ETAA1	0.70915	1	0.0349002
KRT20	0.70915	1	0.0349002
RALGAPB	0.70915	1	0.0349002
RAC1	0.70915	1	0.0349002
RPLP0	0.70915	1	0.0349002
SCN5A	0.70915	1	0.0349002
SMIM15	0.70915	1	0.0349002
HTR5BP	0.70915	1	0.0349002
VPS16	0.70915	1	0.0349002
LRRC19	0.70915	1	0.0349002
BMP6	0.70915	1	0.0349002
TNF	0.70915	1	0.0349002
TRAF2	0.70915	1	0.0349002
MS4A18	0.70915	1	0.0349002
FZD5	0.70915	1	0.0349002
DHRS11	0.70915	1	0.0349002
PANK3	0.70915	1	0.0349002
IFT88	0.70915	1	0.0349002
SETDB2	0.70915	1	0.0349002
PPP1R16A	0.70915	1	0.0349002
MBL1P	0.70915	1	0.0349002
SOCS2	0.70915	1	0.0349002
FRMD7	0.70915	1	0.0349002
CYTH3	0.70915	1	0.0349002
ADAMTS3	0.70915	1	0.0349002
MORF4L2	0.70915	1	0.0349002
PCDHA9	0.70915	1	0.0349002
STPG3-AS1	0.705882	-1	0.0379924
GXYLT1P3	0.705882	-1	0.0379924
NMNAT1P4	0.705882	-1	0.0379924
RPL23AP17	0.705882	-1	0.0379924
TUBB3P1	0.705882	-1	0.0379924
PLA2G12AP2	0.705882	-1	0.0379924
ARL2BPP10	0.705882	-1	0.0379924
UBE2FP2	0.705882	-1	0.0379924
CENPCP1	0.705882	-1	0.0379924
FABP12P1	0.705882	-1	0.0379924
MTCYBP18	0.705882	-1	0.0379924
FXNP1	0.705882	-1	0.0379924
ZBTB49	0.705882	-1	0.0379924
MAP7D2	0.705882	-1	0.0379924
GREM1	0.705882	-1	0.0379924
TRDJ2	0.705882	-1	0.0379924
TRBV18	0.705882	-1	0.0379924
IGLV3-25	0.705882	-1	0.0379924
IGLV3-10	0.705882	-1	0.0379924
OBP2A	0.705882	-1	0.0379924
ONECUT1	0.705882	-1	0.0379924
EIF4BP1	0.705882	-1	0.0379924
CYCSP44	0.705882	-1	0.0379924
IGLC3	0.705882	-1	0.0379924
MMP1	0.705882	-1	0.0379924
IL6ST-DT	0.705882	-1	0.0379924
KCNK9	0.705882	-1	0.0379924
HK2P1	0.705882	-1	0.0379924
ALG1L8P	0.705882	-1	0.0379924
OR51E2	0.705882	-1	0.0379924
MARCO	0.705882	-1	0.0379924
VN1R68P	0.705882	1	0.0379924
RPL23P10	0.705882	1	0.0379924
DEFB4B	0.705882	1	0.0379924
FTLP14	0.705882	1	0.0379924
SPATA1	0.705882	1	0.0379924
MRPS31	0.705882	1	0.0379924
PCAT29	0.705882	1	0.0379924
PPIE	0.705882	1	0.0379924
ST6GALNAC2	0.705882	1	0.0379924
SRSF10	0.705882	1	0.0379924
SMIM19	0.705882	1	0.0379924
IGSF23	0.705882	1	0.0379924
PRNT	0.705882	1	0.0379924
ZNF600	0.705882	1	0.0379924
PA2G4P2	0.705882	1	0.0379924
POLR1F	0.705882	1	0.0379924
FRMPD1	0.705882	1	0.0379924
IFT172	0.705882	1	0.0379924
SNORA64	0.705882	1	0.0379924
DKK2	0.705882	1	0.0379924
OR4C12	0.705882	1	0.0379924
GTF2H2	0.705882	1	0.0379924
ST8SIA5	0.705882	1	0.0379924
HNRNPUP1	0.705882	1	0.0379924
HSP90AB1	0.705882	1	0.0379924
CATSPER3	0.705882	1	0.0379924
IK	0.705882	1	0.0379924
ITGB1	0.705882	1	0.0379924
ZC3H6	0.705882	1	0.0379924
GLTPD2	0.705882	1	0.0379924
OR13J1	0.705882	1	0.0379924
VMAC	0.705882	1	0.0379924
NHSL1-AS1	0.705882	1	0.0379924
RPS4XP4	0.705882	1	0.0379924
ARHGEF35	0.705882	1	0.0379924
ZNG1C	0.705882	1	0.0379924
MXI1	0.705882	1	0.0379924
MYBPC2	0.705882	1	0.0379924
GPX8	0.705882	1	0.0379924
DUXA	0.705882	1	0.0379924
YBX1P1	0.705882	1	0.0379924
ZDHHC9	0.705882	1	0.0379924
PDE8A	0.705882	1	0.0379924
PLAU	0.705882	1	0.0379924
PLGLB2	0.705882	1	0.0379924
CRLS1	0.705882	1	0.0379924
BIVM	0.705882	1	0.0379924
SLC25A36	0.705882	1	0.0379924
KIAA1522	0.705882	1	0.0379924
RXFP1	0.705882	1	0.0379924
BCL7A	0.705882	1	0.0379924
TSG1	0.705882	1	0.0379924
PPIAP22	0.705882	1	0.0379924
SSBP1	0.705882	1	0.0379924
STYX	0.705882	1	0.0379924
TAF10	0.705882	1	0.0379924
TTPA	0.705882	1	0.0379924
TUBG1	0.705882	1	0.0379924
DAP3	0.705882	1	0.0379924
OR5H6	0.705882	1	0.0379924
OR4K7P	0.705882	1	0.0379924
RPP21	0.705882	1	0.0379924
TAAR8	0.705882	1	0.0379924
OR1E3	0.705882	1	0.0379924
CASP8	0.705882	1	0.0379924
ELMOD3	0.705882	1	0.0379924
UTP4	0.705882	1	0.0379924
CDK13	0.705882	1	0.0379924
EIF3J	0.705882	1	0.0379924
TNK1	0.705882	1	0.0379924
CCNC	0.705882	1	0.0379924
DSEL	0.705882	1	0.0379924
GRHPR	0.705882	1	0.0379924
RPS3AP40	0.702614	1	0.0413074
ALG1L3P	0.702614	-1	0.0413074
RPL34P29	0.702614	1	0.0413074
USP8P1	0.702614	-1	0.0413074
SNRPCP14	0.702614	1	0.0413074
NCLP2	0.702614	1	0.0413074
RANBP9	0.702614	1	0.0413074
ATP9A	0.702614	1	0.0413074
MTND2P16	0.702614	-1	0.0413074
TMSB10P2	0.702614	1	0.0413074
KCND3-IT1	0.702614	-1	0.0413074
HNRNPCL4	0.702614	-1	0.0413074
VDAC1P5	0.702614	1	0.0413074
SMIM15-AS1	0.702614	-1	0.0413074
FRG1KP	0.702614	1	0.0413074
SAP18	0.702614	1	0.0413074
SEC24B	0.702614	1	0.0413074
IGF2BP2	0.702614	1	0.0413074
TRPC7-AS2	0.702614	-1	0.0413074
CETN3	0.702614	1	0.0413074
MTND4LP26	0.702614	-1	0.0413074
SIX2	0.702614	1	0.0413074
UQCR11	0.702614	1	0.0413074
TPRA1	0.702614	1	0.0413074
SLITRK4	0.702614	1	0.0413074
RPS2P1	0.702614	1	0.0413074
IL23R	0.702614	1	0.0413074
RAB6D	0.702614	1	0.0413074
CNTN4	0.702614	1	0.0413074
DUSP3	0.702614	1	0.0413074
ARID2	0.702614	1	0.0413074
TMEM154	0.702614	1	0.0413074
ENSA	0.702614	1	0.0413074
SLC29A1	0.702614	1	0.0413074
OR10S1	0.702614	-1	0.0413074
CALHM4	0.702614	-1	0.0413074
LRCH1	0.702614	1	0.0413074
DENND5A	0.702614	1	0.0413074
FOLR2	0.702614	1	0.0413074
MTCH2	0.702614	1	0.0413074
FTH1P11	0.702614	1	0.0413074
RASGRP3	0.702614	-1	0.0413074
CHMP2B	0.702614	1	0.0413074
NSUN5P2	0.702614	1	0.0413074
ABHD12	0.702614	1	0.0413074
TOX3	0.702614	1	0.0413074
KCNMB4	0.702614	-1	0.0413074
PPP2R3B	0.702614	1	0.0413074
TRAV32	0.702614	-1	0.0413074
TRAV4	0.702614	-1	0.0413074
HNRNPA2B1	0.702614	1	0.0413074
RPL23AP11	0.702614	1	0.0413074
RAB7B	0.702614	1	0.0413074
LCE3C	0.702614	1	0.0413074
EFCAB5	0.702614	1	0.0413074
KCNJ5	0.702614	1	0.0413074
HMGA1P7	0.702614	-1	0.0413074
C1QTNF9B	0.702614	-1	0.0413074
OR52H1	0.702614	-1	0.0413074
OR2R1P	0.702614	-1	0.0413074
USP17L1	0.702614	1	0.0413074
IGLON5	0.702614	1	0.0413074
LSAMP	0.702614	1	0.0413074
MMP14	0.702614	1	0.0413074
MYO1A	0.702614	1	0.0413074
MYEF2	0.702614	1	0.0413074
PHF20	0.702614	1	0.0413074
PRR16	0.702614	-1	0.0413074
PHKG1	0.702614	-1	0.0413074
PLXNA1	0.702614	-1	0.0413074
TRNAU1AP	0.702614	-1	0.0413074
RBM41	0.702614	1	0.0413074
ACER3	0.702614	1	0.0413074
CSGALNACT1	0.702614	-1	0.0413074
PRPH	0.702614	-1	0.0413074
PRDM9	0.702614	1	0.0413074
KIAA1191	0.702614	1	0.0413074
PTH	0.702614	1	0.0413074
RFX1	0.702614	1	0.0413074
RNF5	0.702614	1	0.0413074
BCL9	0.702614	1	0.0413074
CTSLP6	0.702614	1	0.0413074
ICE2P1	0.702614	-1	0.0413074
PPIAP25	0.702614	1	0.0413074
SI	0.702614	-1	0.0413074
PHACTR4	0.702614	1	0.0413074
IQCA1	0.702614	1	0.0413074
JHY	0.702614	1	0.0413074
ZNF672	0.702614	-1	0.0413074
LHX3	0.702614	-1	0.0413074
LNPK	0.702614	1	0.0413074
ITFG1	0.702614	1	0.0413074
QRICH2	0.702614	1	0.0413074
MED10	0.702614	1	0.0413074
LZTS2	0.702614	1	0.0413074
MFSD14B	0.702614	1	0.0413074
NFKBID	0.702614	1	0.0413074
LGR5	0.702614	1	0.0413074
SYNGR2	0.702614	1	0.0413074
KCNG4	0.702614	1	0.0413074
CXCL14	0.702614	1	0.0413074
RBM39	0.702614	1	0.0413074
PDIA4	0.702614	1	0.0413074
MTRF1	0.702614	1	0.0413074
