# Supplementary material for: An invasion front gene expression signature for higher-risk patient selection in stage IIA MSS colon cancer
Source: Front Oncol. 2024 Apr 19;14:1367231. doi: 10.3389/fonc.2024.1367231 (PMC11066151; doi:10.3389/fonc.2024.1367231)
Supplement: Supplementary file 5 [file Table_4.xlsx]

## Sheet: Sheet1
Model	MSigDB hallmark gene set/Module		Gene name	Annotations	Further refs (DOI)
Baseline	INF-Gamma	APOL6	apolipoprotein L6	apoptosis; immune response
	INF-Gamma/IL6_JAK_STAT3	CXCL9	C-X-C motif chemokine ligand 9	pro-inflammatory; immune cells recruitment
	INF-Gamma/TNFA-NFKB/IL6_JAK_STAT3	IRF1	interferon regulatory factor 1	immune response	10.3892/ijmm.2021.4937
	INF-Gamma	LATS2	large tumor suppressor kinase 2	cell cycle; tumor suppression; involved in polyp to carcinoma transition
	INF-Gamma	TRIM14	tripartite motif containing 14	innate immune response	10.2147/CMAR.S210782
	TNFA-NFKB	DUSP1	dual‐specificity phosphatase‐1	MAP kinase signaling; proliferation	10.1002/cam4.772
	TNFA-NFKB	JUN	Jun proto-oncogene, AP-1 transcription factor subunit	cell proliferation and apoptosis
	TNFA-NFKB	LAMB3	laminin subunit beta 3	cell adhesion and migration	10.1038/s41388-020-1321-5
	TNFA-NFKB	SLC2A6	solute carrier family 2 member 6	glucose transport	10.4081/oncol.2022.561
Bulk	Inflammatory response/IL6_JAK_STAT3	EBI3	Epstein-Barr virus induced 3	immune response	10.1155/2016/3214105
	Inflammatory response	IRF1	see above
	Inflammatory response	KCNMB3	potassium calcium-activated channel subfamily M regulatory beta subunit 3	cell proliferation
	Inflammatory response/IL6_JAK_STAT3	TACR3	tachykinin receptor 3	modulation of neuroendocrine functions
	Inflammatory response/IL6_JAK_STAT3	TLR2	toll like receptor 2	innate immune response	10.3389/fonc.2020.00547
	IL6_JAK_STAT3	CXCL9	see above
	IL6_JAK_STAT3	HAX1	hematopoietic cell‑specific protein 1‑associated protein X‑1	apoptosis; cell survival	10.3892/mmr.2015.3905
	Apical junction	CADM3	cell adhesion molecule 3	cell adhesion	10.1002/cbin.12022
	Apical junction	CLDN4	claudin 4	cancer cell invasion	10.3389/fgene.2022.783016
	Apical junction	ITGA9	integrin subunit alpha 9	cell adhesion	10.3892/or.2019.7216
	Apical junction	LAYN	layilin	cell adhesion and migration	10.3389/fimmu.2019.00006
	Apical junction	NRAP	nebulin related anchoring protein
Invasion front	Apical junction	CDH1	cadherin 1	cell-cell adhesion; aberrant CDH1 linked to EMT	10.1038/s41416-021-01673-7
	Apical junction	CLDN19	claudin 19	integrity of epithelial layers; facilitates invasion	10.3389/fgene.2022.783016
	Apical junction	PTEN	phosphatase and tensin homolog deleted on chromosome ten	cell growth and survival	10.3390/cancers11111765
	Apical junction	VCAN	versican	cell adhesion, proliferation, and migration	10.1093/carcin/bgw069
	KRAS signaling	APOD	apolipoprotein D	lipid metabolism and transport	10.1002/cam4.2587
	KRAS signaling	GABRA3	gamma-aminobutyric acid type A receptor subunit alpha3		10.3892/ol.2020.11573
	KRAS signaling	JUP	junction plakoglobin	cell adhesion	10.1002/jcla.24678
	KRAS signaling	TMEM100	transmembrane protein 100		10.3389/fonc.2022.899385
	Heme metabolism	CCDC28A	coiled-coil domain containing 28A		10.1049/syb2.12041
	Heme metabolism	EZH1	enhancer of zeste 1 polycomb repressive complex 2 subunit	proliferation and differentiation of cancer cells	10.5483/BMBRep.2022.55.12.174
	Heme metabolism	FBXO9	F-box protein 9		10.1007/s11033-021-07057-7
	Heme metabolism	SLC6A8	solute carrier family 6 member 8	creatine transporter	10.3389/fgene.2022.916439
